# Supplementary material for: Microarray Expression Analysis of the Main Inflorescence in Brassica napus
Source: PLoS One. 2014 Jul 9;9(7):e102024. doi: 10.1371/journal.pone.0102024 (PMC4090195; doi:10.1371/journal.pone.0102024)
Supplement: Table S1 — A list of 4805 significantly differentially expressed genes with their signal ratios and best BLASTx annotation. (XLSX) [file pone.0102024.s001.xlsx]

## Sheet: Sup File 1
ID	ATH ID	ZS11/73290	ZS11/High	Low/73290	Low/Hihg	Cluster	Description	E value	Biological process
MI716	AT3G26140.1	2.31298	2.51115	2.31745	2.51601	C3	| Symbols: | Cellulase (glycosyl hydrolase family 5) protein | chr3:9559742-9563070 REVERSE LENGTH=508	6e-81	[26.3.5] misc.gluco-, galacto- and mannosidases.glycosyl hydrolase family 5
MI3491	AT1G61620.1	3.01606	3.53432	0.313979	0.367932	C2	| Symbols: | phosphoinositide binding | chr1:22737653-22739209 FORWARD LENGTH=310	2e-48	[29.5.11.4.2] protein.degradation.ubiquitin.E3.RING
MI5510	AT3G55440.1	0.290904	0.362846	0.268399	0.334775	C4	| Symbols: ATCTIMC, TPI, CYTOTPI | triosephosphate isomerase | chr3:20553794-20556078 FORWARD LENGTH=254	1e-102	[4.1.7] glycolysis.cytosolic branch.triosephosphate isomerase (TPI)
MI50406	AT4G29850.1	2.20379	1.1526	0.935674	0.489366	C1	| Symbols: | Eukaryotic protein of unknown function (DUF872) | chr4:14601818-14602874 REVERSE LENGTH=103	2e-52
MI59382	No BLASTX hits	0.449161	1.08147	0.183911	0.442814	C2
MI90693	AT5G53920.1	0.377265	0.594748	0.240765	0.37956	C2	| Symbols: | ribosomal protein L11 methyltransferase-related | chr5:21892124-21894087 FORWARD LENGTH=371	1e-70	[29.2.2] protein.synthesis.ribosome biogenesis
MI1078	AT3G21190.1	0.507768	0.356615	0.573868	0.403038	C1	| Symbols: | O-fucosyltransferase family protein | chr3:7432579-7434543 REVERSE LENGTH=422	2e-33	[35.2.1001] not assigned.unknown
MI3059	AT3G25470.1	0.611866	0.454886	0.694581	0.516379	C1	| Symbols: | bacterial hemolysin-related | chr3:9233039-9235022 FORWARD LENGTH=301	1e-32	[27.4] RNA.RNA binding
MI18834	AT3G58690.1	0.588712	0.801892	0.487216	0.663644	C1	| Symbols: | Protein kinase superfamily protein | chr3:21709369-21711246 FORWARD LENGTH=400	6e-88	[30.2.18] signalling.receptor kinases.extensin
MI14855	AT2G21170.1	0.312537	0.946239	0.227296	0.688164	C1	| Symbols: TIM, PDTPI | triosephosphate isomerase | chr2:9071047-9073106 REVERSE LENGTH=315	1e-151	[1.3.5] PS.calvin cycle.TPI
MI52894	AT3G55440.1	0.715993	1.12558	0.504925	0.793771	C2	| Symbols: ATCTIMC, TPI, CYTOTPI | triosephosphate isomerase | chr3:20553794-20556078 FORWARD LENGTH=254	5e-07
MI80379	AT3G55440.1	0.790922	0.48775	0.254632	0.157028	C1	| Symbols: ATCTIMC, TPI, CYTOTPI | triosephosphate isomerase | chr3:20553794-20556078 FORWARD LENGTH=254	1e-129
MI32372	AT2G36330.1	0.756168	1.37865	1.09101	1.98914	C3	| Symbols: | Uncharacterised protein family (UPF0497) | chr2:15233620-15235298 FORWARD LENGTH=283	2e-85	[35.1.1023] not assigned.no ontology
MI16658	AT2G28430.1	0.829701	1.10955	1.47113	1.96733	C6	| Symbols: | unknown protein; Has 28 Blast hits to 28 proteins in 12 species: Archae - 0; Bacteria - 0; Metazoa - 0; Fungi - 0; Plants - 28; Viruses - 0; Other Eukaryotes - 0 (source: NCBI BLink). | chr2:12159736-12160387 REVERSE LENGTH=85	7e-37	[35.2.1001] not assigned.unknown
MI756	AT2G45170.2	0.788266	1.40335	1.0587	1.88481	C3	| Symbols: ATATG8E, ATG8E | AUTOPHAGY 8E | chr2:18624545-18625526 FORWARD LENGTH=122	1e-55
MI39133	No BLASTX hits	0.752717	0.981482	1.44299	1.88154	C6
MI22177	AT1G12610.1	1.13593	1.4863	1.43507	1.87772	C3	| Symbols: DDF1 | Integrase-type DNA-binding superfamily protein | chr1:4290205-4290834 REVERSE LENGTH=209	2e-09	[27.3.3] RNA.regulation of transcription.AP2/EREBP, APETALA2/Ethylene-responsive element binding protein family
MI66826	AT5G59820.1	0.797304	1.3652	1.09314	1.87174	C3	| Symbols: RHL41, ZAT12 | C2H2-type zinc finger family protein | chr5:24103073-24103561 FORWARD LENGTH=162	2e-69	[27.3.11] RNA.regulation of transcription.C2H2 zinc finger family
MI59099	AT4G35890.1	0.909745	1.47866	1.11688	1.81533	C3	| Symbols: | winged-helix DNA-binding transcription factor family protein | chr4:16997433-17000410 FORWARD LENGTH=523	4e-40
MI93946	AT3G48380.2	0.947112	1.23257	1.3898	1.80868	C6	| Symbols: | Peptidase C78, ubiquitin fold modifier-specific peptidase 1/ 2 | chr3:17916468-17920099 FORWARD LENGTH=640	2e-61	[35.2.1001] not assigned.unknown
MI56860	AT1G05280.1	1.12947	1.47433	1.38071	1.80228	C3	| Symbols: | Protein of unknown function (DUF604) | chr1:1535444-1537414 REVERSE LENGTH=461	3e-32
MI50037	AT2G17990.1	0.773465	1.40199	0.990608	1.79558	C3	| Symbols: | BEST Arabidopsis thaliana protein match is: kinectin-related (TAIR:AT5G66250.3); Has 7578 Blast hits to 6129 proteins in 783 species: Archae - 220; Bacteria - 1045; Metazoa - 3605; Fungi - 575; Plants - 442; Viruses - 38; Other Eukaryotes - 1653 (source: NCBI BLink). | chr2:7827480-7828596 FORWARD LENGTH=338	5e-47	[35.2.1001] not assigned.unknown
MI71795	AT2G22500.1	0.70817	1.05636	1.19236	1.77861	C6	| Symbols: UCP5, ATPUMP5, DIC1 | uncoupling protein 5 | chr2:9563531-9564472 REVERSE LENGTH=313	3e-99
MI33435	AT4G20860.1	0.935916	1.19195	1.3927	1.77369	C6	| Symbols: | FAD-binding Berberine family protein | chr4:11172726-11174318 FORWARD LENGTH=530	1e-119	[26.8] misc.nitrilases, *nitrile lyases, berberine bridge enzymes, reticuline oxidases, troponine reductases
MI40689	AT4G26640.2	0.971269	1.13393	1.49551	1.74596	C6	| Symbols: WRKY20, AtWRKY20 | WRKY family transcription factor family protein | chr4:13437298-13440693 REVERSE LENGTH=557	1e-62	[27.3.32] RNA.regulation of transcription.WRKY domain transcription factor family
MI76301	AT3G06860.1	0.766907	1.01821	1.30215	1.72884	C6	| Symbols: MFP2, ATMFP2 | multifunctional protein 2 | chr3:2161926-2166009 FORWARD LENGTH=725	1e-140	[11.9.4.9] lipid metabolism.lipid degradation.beta-oxidation.multifunctional
MI42492	AT1G20950.1	1.01535	1.31178	1.3333	1.72256	C3	| Symbols: | Phosphofructokinase family protein | chr1:7297467-7301336 REVERSE LENGTH=614	1e-101
MI33416	AT1G33290.1	0.702078	0.859896	1.37864	1.68854	C6	| Symbols: | P-loop containing nucleoside triphosphate hydrolases superfamily protein | chr1:12074125-12075989 FORWARD LENGTH=379	4e-76
MI51218	AT1G20110.1	0.925257	1.27259	1.22241	1.68128	C3	| Symbols: | RING/FYVE/PHD zinc finger superfamily protein | chr1:6971554-6974578 FORWARD LENGTH=601	2e-90
MI8590	AT3G50030.1	0.992528	1.41689	1.17212	1.67328	C3	| Symbols: | ARM-repeat/Tetratricopeptide repeat (TPR)-like protein | chr3:18546490-18548132 REVERSE LENGTH=501	1e-159	[35.2.1001] not assigned.unknown
MI72051	AT5G22940.1	0.79554	1.06657	1.24056	1.66321	C6	| Symbols: F8H | FRA8 homolog | chr5:7677197-7678892 FORWARD LENGTH=469	1e-119	[10.3.2] cell wall.hemicellulose synthesis.glucuronoxylan
MI77116	AT5G41070.1	1.1702	1.49164	1.28484	1.63777	C3	| Symbols: DRB5 | dsRNA-binding protein 5 | chr5:16438547-16439916 FORWARD LENGTH=393	1e-60	[27.4] RNA.RNA binding
MI44069	No BLASTX hits	1.07251	1.2335	1.41751	1.6303	C6
MI10419	AT5G42050.1	0.941997	1.04498	1.44724	1.60546	C6	| Symbols: | DCD (Development and Cell Death) domain protein | chr5:16815630-16816932 FORWARD LENGTH=349	2e-16	[20.2.4] stress.abiotic.touch/wounding
MI50176	AT1G14800.1	0.718668	1.05384	1.09341	1.60336	C3	| Symbols: | Nucleic acid-binding, OB-fold-like protein | chr1:5099572-5102558 FORWARD LENGTH=384	5e-14
MI58746	AT5G53590.1	0.852016	1.35136	1.00848	1.59953	C3	| Symbols: | SAUR-like auxin-responsive protein family | chr5:21772107-21772535 FORWARD LENGTH=142	1e-35	[17.2.3] hormone metabolism.auxin.induced-regulated-responsive-activated
MI56993	AT3G52800.1	0.980268	1.04851	1.48099	1.58409	C6	| Symbols: | A20/AN1-like zinc finger family protein | chr3:19569806-19570318 FORWARD LENGTH=170	4e-24	[27.3.11] RNA.regulation of transcription.C2H2 zinc finger family
MI48940	AT4G14570.1	0.84633	1.1269	1.17037	1.55836	C3	| Symbols: | acylaminoacyl-peptidase-related | chr4:8362586-8366525 FORWARD LENGTH=764	6e-95	[29.5] protein.degradation
MI563	No BLASTX hits	1.06984	1.40055	1.17998	1.54474	C3
MI43116	AT4G24390.1	0.907151	1.17476	1.18083	1.52918	C3	| Symbols: | RNI-like superfamily protein | chr4:12613909-12615966 REVERSE LENGTH=623	0	[29.5.11.4.3.2] protein.degradation.ubiquitin.E3.SCF.FBOX
MI69850	AT3G13160.1	0.746292	0.946788	1.19721	1.51885	C6	| Symbols: | Tetratricopeptide repeat (TPR)-like superfamily protein | chr3:4229994-4231178 REVERSE LENGTH=394	2e-54	[35.1.5] not assigned.no ontology.pentatricopeptide (PPR) repeat-containing protein
MI41805	AT1G77765.4	1.1141	1.15693	1.45683	1.51283	C6	| Symbols: | unknown protein; FUNCTIONS IN: molecular_function unknown; INVOLVED IN: biological_process unknown; LOCATED IN: cellular_component unknown; Has 30201 Blast hits to 17322 proteins in 780 species: Archae - 12; Bacteria - 1396; Metazoa - 17338; Fungi - 3422; Plants - 5037; Viruses - 0; Other Eukaryotes - 2996 (source: NCBI BLink). | chr1:29245081-29245959 FORWARD LENGTH=175	5e-11	[35.2.1001] not assigned.unknown
MI16937	AT2G34660.2	0.837829	1.07348	1.17914	1.51079	C6	| Symbols: MRP2, ABCC2, AtABCC2 | multidrug resistance-associated protein 2 | chr2:14603267-14612387 FORWARD LENGTH=1623	6e-95	[34.16] transport.ABC transporters and multidrug resistance systems
MI67198	AT3G11330.1	1.18814	1.09143	0.721031	0.662341	C1	| Symbols: PIRL9 | plant intracellular ras group-related LRR 9 | chr3:3552330-3554695 REVERSE LENGTH=499	5e-29	[35.1.1023] not assigned.no ontology
MI46561	AT3G51510.1	1.00815	0.953043	0.694804	0.656823	C1	| Symbols: | unknown protein; FUNCTIONS IN: molecular_function unknown; INVOLVED IN: biological_process unknown; LOCATED IN: chloroplast thylakoid membrane, chloroplast; EXPRESSED IN: 22 plant structures; EXPRESSED DURING: 13 growth stages; Has 42 Blast hits to 42 proteins in 19 species: Archae - 0; Bacteria - 0; Metazoa - 0; Fungi - 0; Plants - 40; Viruses - 0; Other Eukaryotes - 2 (source: NCBI…	2e-59	[35.2.1001] not assigned.unknown
MI53617	AT4G22570.1	1.26548	1.15168	0.716687	0.652237	C1	| Symbols: APT3 | adenine phosphoribosyl transferase 3 | chr4:11882310-11885250 REVERSE LENGTH=183	1e-60	[23.3.1.1] nucleotide metabolism.salvage.phosphoribosyltransferases.aprt
MI14532	AT3G50070.1	1.10417	0.715271	0.986501	0.639045	C5	| Symbols: CYCD3;3 | CYCLIN D3;3 | chr3:18565322-18566669 REVERSE LENGTH=361	1e-45
MI64208	AT4G25080.5	1.31392	1.1036	0.748182	0.628418	C1	| Symbols: CHLM | magnesium-protoporphyrin IX methyltransferase | chr4:12877015-12878128 FORWARD LENGTH=312	2e-80	[19.11] tetrapyrrole synthesis.magnesium protoporphyrin IX methyltransferase
MI32603	AT3G60690.1	1.17672	0.880858	0.837589	0.626996	C1	| Symbols: | SAUR-like auxin-responsive protein family | chr3:22435262-22435774 FORWARD LENGTH=170	2e-71	[17.2.3] hormone metabolism.auxin.induced-regulated-responsive-activated
MI4827	AT3G23280.1	1.01071	0.901485	0.698767	0.623251	C1	| Symbols: XBAT35 | XB3 ortholog 5 in Arabidopsis thaliana | chr3:8321588-8324109 FORWARD LENGTH=462	5e-88	[31.1] cell.organisation
MI53581	AT2G31940.1	0.979323	0.76228	0.793574	0.617698	C1	| Symbols: | unknown protein; INVOLVED IN: biological_process unknown; LOCATED IN: endomembrane system; EXPRESSED IN: 16 plant structures; EXPRESSED DURING: 6 growth stages; BEST Arabidopsis thaliana protein match is: unknown protein (TAIR:AT5G19875.1); Has 227 Blast hits to 227 proteins in 13 species: Archae - 0; Bacteria - 0; Metazoa - 0; Fungi - 0; Plants - 227; Viruses - 0; Other Eukaryotes -…	1e-39	[35.2.1001] not assigned.unknown
MI14242	AT1G19485.2	0.991819	0.882475	0.688295	0.612413	C1	| Symbols: | Transducin/WD40 repeat-like superfamily protein | chr1:6747167-6751443 FORWARD LENGTH=815	5e-26	[28.2] DNA.repair
MI27401	AT5G50570.2	0.993019	0.848544	0.716282	0.61207	C1	| Symbols: SPL13A, SPL13 | Squamosa promoter-binding protein-like (SBP domain) transcription factor family protein | chr5:20582555-20583791 REVERSE LENGTH=359	4e-65	[33.3] development.squamosa promoter binding like (SPL)
MI88677	AT2G44760.1	0.967482	0.861913	0.68062	0.606353	C1	| Symbols: | Domain of unknown function (DUF3598) | chr2:18452937-18454785 REVERSE LENGTH=500	1e-136	[35.2.1001] not assigned.unknown
MI62394	No BLASTX hits	0.956741	0.780107	0.740364	0.603678	C1
MI9824	No BLASTX hits	1.3435	0.977924	0.828394	0.602983	C1
MI3018	AT1G01490.2	1.19167	0.823551	0.865459	0.598109	C1	| Symbols: | Heavy metal transport/detoxification superfamily protein | chr1:180401-182066 REVERSE LENGTH=177	9e-19	[28.2] DNA.repair
MI3087	AT2G19540.1	1.19483	0.874504	0.807218	0.590808	C1	| Symbols: | Transducin family protein / WD-40 repeat family protein | chr2:8461804-8464347 FORWARD LENGTH=469	2e-16	[33.99] development.unspecified
MI15398	AT5G23080.2	1.40297	0.974572	0.844763	0.586814	C1	| Symbols: TGH | SWAP (Suppressor-of-White-APricot)/surp domain-containing protein | chr5:7743226-7748889 REVERSE LENGTH=900	1e-30	[27.1] RNA.processing
MI3033	AT1G80030.2	1.46509	1.10254	0.779352	0.586493	C1	| Symbols: | Molecular chaperone Hsp40/DnaJ family protein | chr1:30105398-30108873 REVERSE LENGTH=500	1e-14	[20.2.1] stress.abiotic.heat
MI82207	No BLASTX hits	1.22128	0.839811	0.846819	0.582313	C1
MI10912	AT2G16950.2	0.931478	0.774798	0.699278	0.581655	C1	| Symbols: TRN1, ATTRN1 | transportin 1 | chr2:7353939-7360637 FORWARD LENGTH=891	5e-90	[29.3.1] protein.targeting.nucleus
MI20617	No BLASTX hits	1.207	0.780835	0.893151	0.577797	C1
MI84333	AT5G11780.1	1.03543	0.752589	0.783807	0.569697	C1	| Symbols: | unknown protein; Has 37 Blast hits to 37 proteins in 12 species: Archae - 0; Bacteria - 0; Metazoa - 0; Fungi - 3; Plants - 34; Viruses - 0; Other Eukaryotes - 0 (source: NCBI BLink). | chr5:3793928-3795983 FORWARD LENGTH=504	9e-16
MI21357	AT1G06190.2	0.90196	0.747493	0.680081	0.563613	C1	| Symbols: | Rho termination factor | chr1:1892589-1894078 REVERSE LENGTH=292	5e-58	[35.2.1001] not assigned.unknown
MI12666	AT2G47320.1	1.07744	0.800326	0.755619	0.561278	C1	| Symbols: | Cyclophilin-like peptidyl-prolyl cis-trans isomerase family protein | chr2:19427711-19428839 FORWARD LENGTH=230	1e-91	[31.3.1] cell.cycle.peptidylprolyl isomerase
MI36351	AT5G61610.1	1.33207	0.857922	0.835481	0.538092	C1	| Symbols: | Oleosin family protein | chr5:24770099-24771252 FORWARD LENGTH=294	1e-19	[11.4] lipid metabolism.TAG synthesis
MI76067	AT5G48030.1	0.881675	0.688103	0.683086	0.533114	C1	| Symbols: GFA2 | gametophytic factor 2 | chr5:19466298-19469753 REVERSE LENGTH=456	1e-32	[20.2.1] stress.abiotic.heat
MI10347	AT1G20730.1	1.49664	1.01764	0.764319	0.519697	C1	| Symbols: | Protein of unknown function (DUF833) | chr1:7194256-7195400 FORWARD LENGTH=256	1e-23	[27.3.22] RNA.regulation of transcription.HB,Homeobox transcription factor family
MI68324	AT1G34000.1	1.45195	0.993089	0.752498	0.514687	C1	| Symbols: OHP2 | one-helix protein 2 | chr1:12358151-12358902 REVERSE LENGTH=172	2e-62	[1.1.2.1] PS.lightreaction.photosystem I.LHC-I
MI17955	AT5G20635.1	1.45022	0.791964	0.918581	0.501637	C1	| Symbols: | FUNCTIONS IN: molecular_function unknown; INVOLVED IN: biological_process unknown; LOCATED IN: keratin filament, chloroplast; CONTAINS InterPro DOMAIN/s: Keratin, high sulphur B2 protein (InterPro:IPR002494); Has 6153 Blast hits to 2882 proteins in 265 species: Archae - 6; Bacteria - 47; Metazoa - 4777; Fungi - 68; Plants - 187; Viruses - 30; Other Eukaryotes - 1038 (source: NCBI BLi…	1e-34	[35.2.1001] not assigned.unknown
MI33271	No BLASTX hits	0.71686	0.934625	1.50357	1.96032	C6
MI21057	AT3G55110.1	1.13484	1.37753	1.60889	1.95296	C6	| Symbols: | ABC-2 type transporter family protein | chr3:20424766-20426892 REVERSE LENGTH=708	5e-73	[34.16] transport.ABC transporters and multidrug resistance systems
MI25021	AT1G21610.3	0.811482	0.953252	1.62373	1.90741	C6	| Symbols: | wound-responsive family protein | chr1:7574104-7578643 FORWARD LENGTH=685	2e-17	[20.2.4] stress.abiotic.touch/wounding
MI43024	AT3G58510.3	0.696677	0.81476	1.60697	1.87934	C6	| Symbols: | DEA(D/H)-box RNA helicase family protein | chr3:21640608-21643464 FORWARD LENGTH=612	5e-63	[27.1.2] RNA.processing.RNA helicase
MI47701	AT5G45110.1	0.877808	0.886904	1.81954	1.83839	C6	| Symbols: NPR3, ATNPR3 | NPR1-like protein 3 | chr5:18229319-18231334 FORWARD LENGTH=586	7e-81	[31.1] cell.organisation
MI25783	No BLASTX hits	1.10485	1.15312	1.74773	1.82409	C6
MI63774	No BLASTX hits	1.05837	0.983088	1.93307	1.79558	C6
MI56431	No BLASTX hits	0.94734	0.903699	1.85882	1.77319	C6
MI26318	AT5G41950.1	1.2756	1.24421	1.81008	1.76554	C6	| Symbols: | Tetratricopeptide repeat (TPR)-like superfamily protein | chr5:16785825-16789360 FORWARD LENGTH=565	0
MI35744	AT3G43810.1	1.08469	1.24194	1.53564	1.75826	C6	| Symbols: CAM7 | calmodulin 7 | chr3:15664619-15666355 REVERSE LENGTH=149	4e-69	[30.3] signalling.calcium
MI48696	AT5G63370.4	1.29961	1.19211	1.88788	1.73172	C6	| Symbols: | Protein kinase superfamily protein | chr5:25384954-25386792 REVERSE LENGTH=612	0	[29.4.1] protein.postranslational modification.kinase
MI81918	AT1G76010.1	0.826209	0.725911	1.96344	1.72508	C6	| Symbols: | Alba DNA/RNA-binding protein | chr1:28528505-28530488 REVERSE LENGTH=350	2e-07	[27.3.67] RNA.regulation of transcription.putative transcription regulator
MI40824	AT2G36250.2	1.18369	1.12508	1.814	1.72418	C6	| Symbols: FTSZ2-1, ATFTSZ2-1 | Tubulin/FtsZ family protein | chr2:15197661-15199932 REVERSE LENGTH=478	1e-133
MI56374	AT3G07790.1	0.721121	0.784439	1.56921	1.707	C6	| Symbols: | DGCR14-related | chr3:2487491-2489017 FORWARD LENGTH=508	7e-74	[35.1.1023] not assigned.no ontology
MI66416	AT3G54940.2	1.03991	0.966639	1.81865	1.69051	C6	| Symbols: | Papain family cysteine protease | chr3:20354402-20356127 FORWARD LENGTH=367	2e-68	[29.5.3] protein.degradation.cysteine protease
MI445	AT1G10470.1	1.26943	1.1189	1.87413	1.6519	C6	| Symbols: ARR4, MEE7, ATRR1, IBC7 | response regulator 4 | chr1:3442624-3443759 REVERSE LENGTH=259	1e-89	[27.3.5] RNA.regulation of transcription.ARR
MI64262	No BLASTX hits	1.09303	0.916971	1.95719	1.64193	C6
MI77649	AT4G03020.2	1.16441	1.24599	1.5304	1.63763	C6	| Symbols: | transducin family protein / WD-40 repeat family protein | chr4:1331704-1334472 REVERSE LENGTH=493	0
MI79415	AT4G31020.1	1.01924	1.02451	1.62441	1.63281	C6	| Symbols: | alpha/beta-Hydrolases superfamily protein | chr4:15108832-15110079 REVERSE LENGTH=294	1e-114	[35.2.1001] not assigned.unknown
MI25302	AT1G72030.1	1.33579	1.27331	1.70147	1.62188	C6	| Symbols: | Acyl-CoA N-acyltransferases (NAT) superfamily protein | chr1:27110887-27111825 FORWARD LENGTH=256	1e-28	[26.24] misc.GCN5-related N-acetyltransferase
MI550	AT3G15010.2	0.742319	0.791592	1.51048	1.61075	C6	| Symbols: | RNA-binding (RRM/RBD/RNP motifs) family protein | chr3:5052844-5054058 FORWARD LENGTH=404	2e-85	[27.4] RNA.RNA binding
MI16849	AT1G58390.1	1.41574	1.2217	1.86524	1.6096	C6	| Symbols: | Disease resistance protein (CC-NBS-LRR class) family | chr1:21690962-21693891 REVERSE LENGTH=907	5e-57	[20.1.7] stress.biotic.PR-proteins
MI47531	AT5G19900.1	0.955618	0.82788	1.85717	1.60892	C6	| Symbols: | PRLI-interacting factor, putative | chr5:6728561-6730045 REVERSE LENGTH=494	1e-44
MI78313	AT1G35340.4	0.871779	0.827528	1.6545	1.57052	C6	| Symbols: | ATP-dependent protease La (LON) domain protein | chr1:12977768-12979749 FORWARD LENGTH=311	2e-14	[29.5] protein.degradation
MI56840	ATCG00490.1	1.22378	1.06126	1.80821	1.56808	C6	| Symbols: RBCL | ribulose-bisphosphate carboxylases | chrC:54958-56397 FORWARD LENGTH=479	6e-26	[1.3.1] PS.calvin cycle.rubisco large subunit
MI50231	AT5G22030.1	1.18862	1.19958	1.53725	1.55144	C6	| Symbols: UBP8 | ubiquitin-specific protease 8 | chr5:7290155-7296344 REVERSE LENGTH=913	4e-10	[29.5.11.5] protein.degradation.ubiquitin.ubiquitin protease
MI47897	AT3G48580.1	0.979963	0.925707	1.63187	1.54152	C6	| Symbols: XTH11 | xyloglucan endotransglucosylase/hydrolase 11 | chr3:18007238-18008341 FORWARD LENGTH=277	1e-41	[10.7] cell wall.modification
MI48394	AT1G12520.3	1.07437	0.873731	1.89429	1.54053	C6	| Symbols: ATCCS, CCS | copper chaperone for SOD1 | chr1:4267277-4268206 REVERSE LENGTH=184	3e-42
MI21345	No BLASTX hits	1.18468	0.904691	1.9965	1.52464	C6
MI27311	AT5G51250.1	0.941088	0.84977	1.67698	1.51426	C6	| Symbols: | Galactose oxidase/kelch repeat superfamily protein | chr5:20830743-20831849 FORWARD LENGTH=368	1e-23	[29.5.11.4.3.2] protein.degradation.ubiquitin.E3.SCF.FBOX
MI39719	AT2G32080.2	0.939102	0.775053	1.81003	1.49384	C6	| Symbols: PUR ALPHA-1 | purin-rich alpha 1 | chr2:13642716-13644036 REVERSE LENGTH=295	5e-89	[27.3.99] RNA.regulation of transcription.unclassified
MI25460	AT1G32950.1	1.00811	0.833543	1.80656	1.49374	C6	| Symbols: | Subtilase family protein | chr1:11941438-11944599 FORWARD LENGTH=773	9e-50	[29.5.1] protein.degradation.subtilases
MI60204	AT3G17140.1	1.22391	1.1667	1.55647	1.4837	C6	| Symbols: | Plant invertase/pectin methylesterase inhibitor superfamily protein | chr3:5846002-5846589 REVERSE LENGTH=112	3e-45	[2.2.1.3.30] major CHO metabolism.degradation.sucrose.invertases.inhibitors
MI34181	AT3G52990.1	1.32372	1.22997	1.596	1.48296	C6	| Symbols: | Pyruvate kinase family protein | chr3:19649046-19652237 FORWARD LENGTH=527	1e-38	[4.1.14] glycolysis.cytosolic branch.pyruvate kinase (PK)
MI38990	No BLASTX hits	1.23934	0.95136	1.90858	1.4651	C6
MI57588	AT2G02480.1	1.01357	0.852385	1.72093	1.44726	C6	| Symbols: STI | AAA-type ATPase family protein | chr2:661093-665337 FORWARD LENGTH=1218	1e-134	[28.1] DNA.synthesis/chromatin structure
MI92760	No BLASTX hits	1.31877	0.992359	1.90311	1.43206	C6
MI46610	AT1G22130.1	1.04675	0.814622	1.82539	1.42059	C6	| Symbols: AGL104 | AGAMOUS-like 104 | chr1:7812387-7814259 REVERSE LENGTH=335	1e-115	[27.3.24] RNA.regulation of transcription.MADS box transcription factor family
MI57082	AT5G37150.1	1.49051	1.13431	1.86288	1.41769	C5	| Symbols: | P-loop containing nucleoside triphosphate hydrolases superfamily protein | chr5:14701330-14704562 FORWARD LENGTH=839	1e-119	[27.1.1] RNA.processing.splicing
MI58648	AT1G25150.1	1.05087	0.954307	1.55586	1.41289	C6	| Symbols: | F-box family protein | chr1:8821027-8822328 FORWARD LENGTH=433	9e-74	[29.5.11.4.3.2] protein.degradation.ubiquitin.E3.SCF.FBOX
MI12673	No BLASTX hits	0.82969	0.691166	1.69159	1.40916	C6
MI78498	AT2G39200.1	1.30266	1.1956	1.52743	1.40191	C6	| Symbols: MLO12, ATMLO12 | Seven transmembrane MLO family protein | chr2:16356255-16359797 REVERSE LENGTH=576	6e-85
MI28368	No BLASTX hits	1.25698	0.910528	1.9272	1.39602	C6
MI5213	AT2G33830.2	1.13483	0.989099	1.582	1.37884	C6	| Symbols: | Dormancy/auxin associated family protein | chr2:14309768-14310286 REVERSE LENGTH=108	2e-26	[17.2.3] hormone metabolism.auxin.induced-regulated-responsive-activated
MI27315	No BLASTX hits	1.0336	0.828844	1.71282	1.37351	C6
MI61001	AT1G69980.1	1.23119	1.05348	1.59679	1.36631	C6	| Symbols: | unknown protein; LOCATED IN: endomembrane system; EXPRESSED IN: 24 plant structures; EXPRESSED DURING: 15 growth stages; Has 30 Blast hits to 30 proteins in 12 species: Archae - 0; Bacteria - 0; Metazoa - 0; Fungi - 0; Plants - 30; Viruses - 0; Other Eukaryotes - 0 (source: NCBI BLink). | chr1:26356559-26357647 REVERSE LENGTH=205	4e-39	[35.2.1001] not assigned.unknown
MI49652	No BLASTX hits	1.08092	0.763722	1.92537	1.36037	C6
MI23764	AT1G09940.1	1.46038	1.08317	1.83233	1.35904	C5	| Symbols: HEMA2 | Glutamyl-tRNA reductase family protein | chr1:3237224-3239262 REVERSE LENGTH=530	2e-38	[19.2] tetrapyrrole synthesis.glu-tRNA reductase
MI48530	No BLASTX hits	0.9507	0.738452	1.74469	1.35518	C6
MI65298	AT3G04620.1	1.11317	0.920941	1.63527	1.35288	C6	| Symbols: | Alba DNA/RNA-binding protein | chr3:1255660-1256739 REVERSE LENGTH=164	1e-61	[35.2.1001] not assigned.unknown
MI5722	No BLASTX hits	0.955752	0.838754	1.54111	1.35246	C6
MI43096	AT2G15020.1	0.987938	0.80369	1.63397	1.32924	C6	| Symbols: | unknown protein; BEST Arabidopsis thaliana protein match is: unknown protein (TAIR:AT5G64190.1); Has 72 Blast hits to 72 proteins in 10 species: Archae - 0; Bacteria - 0; Metazoa - 0; Fungi - 0; Plants - 72; Viruses - 0; Other Eukaryotes - 0 (source: NCBI BLink). | chr2:6491706-6493286 REVERSE LENGTH=526	0	[35.2.1001] not assigned.unknown
MI9572	AT2G39960.1	1.29122	1.00195	1.70829	1.32558	C6	| Symbols: | Microsomal signal peptidase 25 kDa subunit (SPC25) | chr2:16681666-16683491 REVERSE LENGTH=192	9e-96	[29.3.4.1] protein.targeting.secretory pathway.ER
MI66277	AT5G54900.1	1.15609	0.844563	1.81394	1.32515	C6	| Symbols: ATRBP45A, RBP45A | RNA-binding protein 45A | chr5:22295412-22298126 FORWARD LENGTH=387	6e-41	[27.1] RNA.processing
MI65479	AT3G51720.1	1.3036	1.13858	1.51545	1.32362	C6	| Symbols: | Plant protein of unknown function (DUF827) | chr3:19185119-19186518 FORWARD LENGTH=407	1e-51	[35.2.1001] not assigned.unknown
MI60392	AT1G67190.2	0.872303	0.76886	1.50052	1.32258	C6	| Symbols: | F-box/RNI-like superfamily protein | chr1:25133054-25134313 FORWARD LENGTH=419	1e-105	[29.5.11.4.3.2] protein.degradation.ubiquitin.E3.SCF.FBOX
MI65663	AT4G03420.1	1.4658	1.01422	1.89631	1.3121	C5	| Symbols: | Protein of unknown function (DUF789) | chr4:1512226-1513594 FORWARD LENGTH=310	1e-141	[35.2.1001] not assigned.unknown
MI1455	AT4G28260.2	0.87976	0.69585	1.62844	1.28802	C6	| Symbols: | unknown protein; FUNCTIONS IN: molecular_function unknown; INVOLVED IN: biological_process unknown; LOCATED IN: cellular_component unknown; EXPRESSED IN: 24 plant structures; EXPRESSED DURING: 15 growth stages; Has 50 Blast hits to 42 proteins in 12 species: Archae - 0; Bacteria - 0; Metazoa - 1; Fungi - 0; Plants - 49; Viruses - 0; Other Eukaryotes - 0 (source: NCBI BLink). | chr4:1…	2e-76	[35.2.1001] not assigned.unknown
MI34596	AT3G26510.4	1.41045	1.11403	1.62987	1.28734	C5	| Symbols: | Octicosapeptide/Phox/Bem1p family protein | chr3:9711886-9712588 REVERSE LENGTH=196	2e-67	[35.1.1023] not assigned.no ontology
MI43126	AT4G09040.1	1.20254	0.914221	1.69047	1.28516	C6	| Symbols: | RNA-binding (RRM/RBD/RNP motifs) family protein | chr4:5795075-5797315 REVERSE LENGTH=304	3e-96	[27.4] RNA.RNA binding
MI46844	No BLASTX hits	0.951565	0.795936	1.53273	1.28205	C6
MI39585	No BLASTX hits	0.976156	0.793989	1.56726	1.27478	C6
MI42849	AT4G33590.1	0.903228	0.739267	1.53262	1.25441	C6	| Symbols: | unknown protein; BEST Arabidopsis thaliana protein match is: unknown protein (TAIR:AT4G33600.1); Has 126 Blast hits to 126 proteins in 35 species: Archae - 0; Bacteria - 12; Metazoa - 0; Fungi - 21; Plants - 62; Viruses - 0; Other Eukaryotes - 31 (source: NCBI BLink). | chr4:16142585-16143985 REVERSE LENGTH=466	1e-42	[35.2.1001] not assigned.unknown
MI24250	No BLASTX hits	0.9083	0.686155	1.65062	1.24693	C6
MI48751	AT1G36050.2	1.2381	0.815232	1.86929	1.23084	C5	| Symbols: | Endoplasmic reticulum vesicle transporter protein | chr1:13450467-13453055 FORWARD LENGTH=386	1e-108	[35.2.1001] not assigned.unknown
MI28155	AT5G55200.1	0.961595	0.725894	1.60704	1.21313	C6	| Symbols: | Co-chaperone GrpE family protein | chr5:22394705-22396335 FORWARD LENGTH=302	8e-50	[29.6] protein.folding
MI70700	No BLASTX hits	1.02391	0.762478	1.61629	1.2036	C6
MI42131	AT3G28030.1	1.35536	0.963094	1.67331	1.18903	C5	| Symbols: UVH3, UVR1 | 5'-3' exonuclease family protein | chr3:10424321-10431178 FORWARD LENGTH=1479	1e-112	[28.2] DNA.repair
MI23765	No BLASTX hits	0.971431	0.704585	1.6029	1.1626	C6
MI63475	AT5G40670.1	1.1536	0.779802	1.71647	1.16029	C6	| Symbols: | PQ-loop repeat family protein / transmembrane family protein | chr5:16285968-16287591 FORWARD LENGTH=270	1e-43	[35.1.1023] not assigned.no ontology
MI49645	No BLASTX hits	1.13164	0.785593	1.6574	1.15058	C6
MI53010	AT1G74560.1	1.19715	0.889829	1.54648	1.14948	C5	| Symbols: NRP1 | NAP1-related protein 1 | chr1:28017815-28019900 REVERSE LENGTH=256	6e-10	[28.1] DNA.synthesis/chromatin structure
MI39801	AT1G76900.2	0.988467	0.693218	1.63389	1.14586	C6	| Symbols: AtTLP1, TLP1 | tubby like protein 1 | chr1:28882741-28884377 FORWARD LENGTH=455	6e-12	[31.1] cell.organisation
MI85450	AT2G47770.1	0.729929	1.32026	0.631314	1.14189	C3	| Symbols: ATTSPO, TSPO | TSPO(outer membrane tryptophan-rich sensory protein)-related | chr2:19568701-19569291 FORWARD LENGTH=196	2e-59
MI32636	AT4G27600.1	1.04308	0.715019	1.6573	1.13606	C6	| Symbols: NARA5 | pfkB-like carbohydrate kinase family protein | chr4:13782753-13785005 REVERSE LENGTH=471	6e-07	[3.5] minor CHO metabolism.others
MI86131	AT4G19003.1	1.29969	0.815651	1.79879	1.12887	C5	| Symbols: VPS25 | E2F/DP family winged-helix DNA-binding domain | chr4:10407571-10408582 REVERSE LENGTH=179	6e-97	[29.3.4.3] protein.targeting.secretory pathway.vacuole
MI72527	AT3G47680.1	1.32631	0.90584	1.65027	1.1271	C5	| Symbols: | DNA binding | chr3:17577483-17578391 REVERSE LENGTH=302	1e-10
MI86660	AT5G45430.2	0.691349	1.25622	0.619381	1.12545	C3	| Symbols: | Protein kinase superfamily protein | chr5:18409200-18411711 FORWARD LENGTH=497	7e-35	[29.4] protein.postranslational modification
MI35332	AT3G14230.3	1.301	0.922049	1.55692	1.10342	C5	| Symbols: RAP2.2 | related to AP2 2 | chr3:4737616-4739000 REVERSE LENGTH=374	3e-21	[27.3.3] RNA.regulation of transcription.AP2/EREBP, APETALA2/Ethylene-responsive element binding protein family
MI53637	AT5G07910.1	1.38801	0.93371	1.63911	1.10263	C5	| Symbols: | Leucine-rich repeat (LRR) family protein | chr5:2521937-2523769 REVERSE LENGTH=262	1e-59	[35.1.1023] not assigned.no ontology
MI80140	AT5G38060.1	1.02	0.730414	1.53487	1.0991	C6	| Symbols: | unknown protein; FUNCTIONS IN: molecular_function unknown; INVOLVED IN: biological_process unknown; LOCATED IN: chloroplast; BEST Arabidopsis thaliana protein match is: unknown protein (TAIR:AT1G65000.1); Has 1807 Blast hits to 1807 proteins in 277 species: Archae - 0; Bacteria - 0; Metazoa - 736; Fungi - 347; Plants - 385; Viruses - 0; Other Eukaryotes - 339 (source: NCBI BLink). | …	5e-52	[35.2.1001] not assigned.unknown
MI43053	No BLASTX hits	1.0785	0.729976	1.58835	1.07506	C5
MI32039	AT2G19940.2	1.40754	0.786893	1.92073	1.0738	C5	| Symbols: | oxidoreductases, acting on the aldehyde or oxo group of donors, NAD or NADP as acceptor;copper ion binding | chr2:8613168-8615649 FORWARD LENGTH=401	0	[13.1.2.3.3] amino acid metabolism.synthesis.glutamate family.arginine.N-Acetylglutamate-5-P reductase
MI48527	AT4G16143.2	1.35916	0.873866	1.66724	1.07194	C5	| Symbols: IMPA-2 | importin alpha isoform 2 | chr4:9134450-9137134 REVERSE LENGTH=535	0	[29.3.1] protein.targeting.nucleus
MI34351	No BLASTX hits	1.0888	0.686381	1.6869	1.06343	C5
MI42357	AT1G64470.1	1.4537	1.00105	1.54366	1.063	C5	| Symbols: | Ubiquitin-like superfamily protein | chr1:23944785-23945426 REVERSE LENGTH=213	2e-45	[29.5.11] protein.degradation.ubiquitin
MI48591	AT3G52110.1	1.14698	0.730721	1.66827	1.06282	C5	| Symbols: | unknown protein; Has 191 Blast hits to 174 proteins in 54 species: Archae - 0; Bacteria - 7; Metazoa - 45; Fungi - 7; Plants - 40; Viruses - 0; Other Eukaryotes - 92 (source: NCBI BLink). | chr3:19323925-19325632 REVERSE LENGTH=362	1e-116	[35.2.1001] not assigned.unknown
MI39878	AT2G41890.1	1.48058	0.888881	1.75345	1.0527	C5	| Symbols: | curculin-like (mannose-binding) lectin family protein / PAN domain-containing protein | chr2:17478058-17480352 REVERSE LENGTH=764	3e-58	[26.16] misc.myrosinases-lectin-jacalin
MI79974	AT1G10417.1	1.4128	0.844179	1.73519	1.03681	C5	| Symbols: | Encodes protein with unknown function whose expression is repressed by inoculation with Agrobacterium tumerifaciens. | chr1:3424616-3427457 REVERSE LENGTH=431	3e-17	[35.2.1001] not assigned.unknown
MI28913	AT3G26560.1	0.832816	1.36819	0.62904	1.03342	C4	| Symbols: | ATP-dependent RNA helicase, putative | chr3:9750122-9753719 REVERSE LENGTH=1168	4e-90	[27.1] RNA.processing
MI8166	No BLASTX hits	1.43128	0.81412	1.79982	1.02375	C5
MI40330	AT1G58280.4	1.13417	0.718282	1.57773	0.999193	C5	| Symbols: | Phosphoglycerate mutase family protein | chr1:21620497-21622267 REVERSE LENGTH=302	1e-97	[35.2.1001] not assigned.unknown
MI65325	No BLASTX hits	1.20867	0.75994	1.57724	0.991671	C5
MI25186	No BLASTX hits	1.42752	0.767315	1.84021	0.989137	C5
MI44620	AT1G28230.1	0.880567	1.40126	0.619733	0.986192	C4	| Symbols: PUP1, ATPUP1 | purine permease 1 | chr1:9862200-9864554 REVERSE LENGTH=356	2e-88	[34.10] transport.nucleotides
MI59015	AT5G59080.1	1.15908	0.699967	1.61372	0.974523	C5	| Symbols: | unknown protein; FUNCTIONS IN: molecular_function unknown; INVOLVED IN: response to oxidative stress; LOCATED IN: chloroplast; EXPRESSED IN: 18 plant structures; EXPRESSED DURING: 9 growth stages; BEST Arabidopsis thaliana protein match is: unknown protein (TAIR:AT3G46880.1); Has 1807 Blast hits to 1807 proteins in 277 species: Archae - 0; Bacteria - 0; Metazoa - 736; Fungi - 347; Pl…	1e-37	[35.2.1001] not assigned.unknown
MI37253	AT4G32910.1	1.32423	0.817159	1.55891	0.961977	C5	| Symbols: | CONTAINS InterPro DOMAIN/s: Nuclear pore complex protein, Nucleoporin Nup85-like (InterPro:IPR011502); Has 30201 Blast hits to 17322 proteins in 780 species: Archae - 12; Bacteria - 1396; Metazoa - 17338; Fungi - 3422; Plants - 5037; Viruses - 0; Other Eukaryotes - 2996 (source: NCBI BLink). | chr4:15881364-15885210 FORWARD LENGTH=716	0	[35.2.1001] not assigned.unknown
MI3517	No BLASTX hits	0.759773	1.1455	0.630763	0.950989	C4
MI48634	No BLASTX hits	0.774021	1.35015	0.544665	0.950077	C4
MI253	AT3G45850.2	1.30668	0.745115	1.64984	0.940796	C5	| Symbols: | P-loop containing nucleoside triphosphate hydrolases superfamily protein | chr3:16855814-16860950 REVERSE LENGTH=1058	2e-40	[31.1] cell.organisation
MI86970	AT1G17210.1	0.760801	1.24599	0.570368	0.934112	C4	| Symbols: ATILP1, ILP1 | IAP-like protein 1 | chr1:5880502-5884657 REVERSE LENGTH=958	0	[35.1.1023] not assigned.no ontology
MI1886	AT3G06483.1	0.91885	1.36634	0.611627	0.909493	C2	| Symbols: PDK, ATPDHK | pyruvate dehydrogenase kinase | chr3:1990727-1992581 REVERSE LENGTH=366	7e-60	[30.1.2] signalling.in sugar and nutrient physiology.pyruvate dehydrogenase kinase
MI79925	AT3G17740.1	0.794002	1.20425	0.596845	0.905228	C4	| Symbols: | unknown protein; FUNCTIONS IN: molecular_function unknown; INVOLVED IN: biological_process unknown; LOCATED IN: cellular_component unknown; EXPRESSED IN: 23 plant structures; EXPRESSED DURING: 13 growth stages; CONTAINS InterPro DOMAIN/s: Protein of unknown function DUF1740 (InterPro:IPR013633); BEST Arabidopsis thaliana protein match is: unknown protein (TAIR:AT3G17712.1); Has 409 B…	1e-104	[35.2.1001] not assigned.unknown
MI4830	No BLASTX hits	0.784214	1.26165	0.559648	0.900364	C4
MI73547	AT2G39200.1	0.719819	1.03492	0.622582	0.895118	C4	| Symbols: MLO12, ATMLO12 | Seven transmembrane MLO family protein | chr2:16356255-16359797 REVERSE LENGTH=576	1e-107	[20.1.3.1] stress.biotic.signalling.MLO-like
MI30487	AT2G17450.1	0.767389	1.31482	0.522052	0.894466	C4	| Symbols: RHA3A | RING-H2 finger A3A | chr2:7576640-7577197 REVERSE LENGTH=185	9e-74	[29.5.11.4.2] protein.degradation.ubiquitin.E3.RING
MI2869	AT3G01090.3	0.769514	1.03581	0.658965	0.887002	C4	| Symbols: AKIN10, KIN10 | SNF1 kinase homolog 10 | chr3:31437-33977 REVERSE LENGTH=512	3e-50
MI91250	AT5G23260.2	1.0654	1.45269	0.648401	0.884104	C2	| Symbols: TT16, ABS, AGL32 | K-box region and MADS-box transcription factor family protein | chr5:7836442-7838340 FORWARD LENGTH=252	2e-73	[27.3.24] RNA.regulation of transcription.MADS box transcription factor family
MI3759	AT1G07420.1	0.78979	1.03905	0.661008	0.869624	C4	| Symbols: ATSMO2, SMO2-1 | sterol 4-alpha-methyl-oxidase 2-1 | chr1:2277910-2280033 FORWARD LENGTH=266	1e-121	[11.8.2] lipid metabolism.'exotics' (steroids, squalene etc).methylsterol monooxygenase
MI86912	AT1G28540.1	0.929396	1.4916	0.539345	0.8656	C2	| Symbols: | unknown protein; Has 25 Blast hits to 25 proteins in 10 species: Archae - 0; Bacteria - 0; Metazoa - 0; Fungi - 0; Plants - 25; Viruses - 0; Other Eukaryotes - 0 (source: NCBI BLink). | chr1:10035696-10036007 FORWARD LENGTH=103	2e-43	[35.2.1001] not assigned.unknown
MI44732	AT4G31450.1	0.938743	1.40947	0.573931	0.861724	C2	| Symbols: | RING/U-box superfamily protein | chr4:15255955-15257977 REVERSE LENGTH=497	4e-54	[29.5.11.4.2] protein.degradation.ubiquitin.E3.RING
MI83684	AT5G24120.1	0.870678	1.4376	0.517884	0.855091	C2	| Symbols: SIGE, SIG5, ATSIG5 | sigma factor E | chr5:8157794-8159746 REVERSE LENGTH=517	2e-59	[27.3.85] RNA.regulation of transcription.sigma like plant
MI75226	AT3G52600.1	0.795172	1.21408	0.559468	0.854206	C4	| Symbols: AtcwINV2, CWINV2 | cell wall invertase 2 | chr3:19507080-19509273 REVERSE LENGTH=590	0	[2.2.1.3.2] major CHO metabolism.degradation.sucrose.invertases.cell wall
MI31078	AT4G24275.1	1.07656	1.47297	0.617096	0.844318	C2	| Symbols: | Identified as a screen for stress-responsive genes. | chr4:12588579-12588959 FORWARD LENGTH=126	4e-18	[35.2.1001] not assigned.unknown
MI38309	No BLASTX hits	0.906268	1.21271	0.627375	0.839515	C2
MI56061	AT2G31740.1	0.908986	1.35495	0.561364	0.836779	C2	| Symbols: | S-adenosyl-L-methionine-dependent methyltransferases superfamily protein | chr2:13491053-13495009 REVERSE LENGTH=760	2e-87	[35.2.1001] not assigned.unknown
MI30349	AT1G03170.1	0.906547	1.13529	0.664968	0.832753	C2	| Symbols: | Protein of unknown function (DUF3049) | chr1:769805-770527 FORWARD LENGTH=240	2e-58	[35.2.1001] not assigned.unknown
MI70443	AT1G50030.2	0.685212	1.04067	0.545647	0.828701	C4	| Symbols: TOR | target of rapamycin | chr1:18522626-18539619 REVERSE LENGTH=2454	0	[33.30.1] development.multitarget.target of rapamycin
MI19880	No BLASTX hits	0.943903	1.44635	0.53651	0.822101	C2
MI63441	AT5G63280.1	0.778507	1.20149	0.530304	0.818429	C4	| Symbols: | C2H2-like zinc finger protein | chr5:25367085-25368848 FORWARD LENGTH=271	1e-115	[27.3.99] RNA.regulation of transcription.unclassified
MI41268	AT3G12060.1	0.704854	0.866949	0.661683	0.81385	C4	| Symbols: TBL1 | Plant protein of unknown function (DUF828) | chr3:3843142-3845150 FORWARD LENGTH=556	9e-60	[35.2.1001] not assigned.unknown
MI29541	AT3G57660.1	1.01293	1.24567	0.647303	0.796034	C2	| Symbols: NRPA1 | nuclear RNA polymerase A1 | chr3:21353746-21362814 FORWARD LENGTH=1670	9e-62	[27.2] RNA.transcription
MI23455	No BLASTX hits	0.678199	0.919627	0.57931	0.785535	C4
MI60448	No BLASTX hits	1.41504	0.712792	1.55338	0.782474	C5
MI63970	AT1G34010.1	0.988284	1.1876	0.646177	0.776498	C2	| Symbols: | unknown protein; BEST Arabidopsis thaliana protein match is: unknown protein (TAIR:AT1G22790.2); Has 74 Blast hits to 74 proteins in 12 species: Archae - 0; Bacteria - 0; Metazoa - 0; Fungi - 0; Plants - 74; Viruses - 0; Other Eukaryotes - 0 (source: NCBI BLink). | chr1:12359821-12360838 REVERSE LENGTH=182	1e-17	[35.2.1001] not assigned.unknown
MI14566	AT2G28490.1	0.907825	1.20668	0.583908	0.776132	C2	| Symbols: | RmlC-like cupins superfamily protein | chr2:12178812-12180983 REVERSE LENGTH=511	4e-93	[33.1] development.storage proteins
MI11677	AT5G66320.2	0.814929	1.17708	0.537006	0.775646	C2	| Symbols: GATA5 | GATA transcription factor 5 | chr5:26496208-26497309 REVERSE LENGTH=339	1e-128	[27.3.9] RNA.regulation of transcription.C2C2(Zn) GATA transcription factor family
MI89638	No BLASTX hits	0.885108	1.21826	0.557337	0.76712	C2
MI88432	AT5G09410.3	0.682868	0.989657	0.528904	0.766523	C4	| Symbols: EICBP.B | ethylene induced calmodulin binding protein | chr5:2920893-2927291 FORWARD LENGTH=1066	2e-12
MI78665	AT3G61610.1	0.918981	1.12125	0.625619	0.76332	C2	| Symbols: | Galactose mutarotase-like superfamily protein | chr3:22799480-22801029 FORWARD LENGTH=317	1e-173	[3.5] minor CHO metabolism.others
MI63722	AT3G03980.1	0.721258	0.873818	0.624027	0.75602	C4	| Symbols: | NAD(P)-binding Rossmann-fold superfamily protein | chr3:1031786-1033081 FORWARD LENGTH=270	1e-18	[26.22] misc.short chain dehydrogenase/reductase (SDR)
MI76496	AT2G43160.1	0.777458	1.02787	0.570835	0.754698	C2	| Symbols: | ENTH/VHS family protein | chr2:17948884-17953267 FORWARD LENGTH=895	6e-33	[35.1.21] not assigned.no ontology.epsin N-terminal homology (ENTH) domain-containing protein
MI48151	AT1G21320.2	0.80588	0.96516	0.628559	0.752792	C2	| Symbols: | nucleotide binding;nucleic acid binding | chr1:7462834-7466164 REVERSE LENGTH=253	1e-47	[35.1.42] not assigned.no ontology.proline rich family
MI90754	AT3G26840.1	0.824069	1.14063	0.543347	0.752068	C2	| Symbols: | Esterase/lipase/thioesterase family protein | chr3:9892808-9896154 FORWARD LENGTH=701	3e-11
MI62245	AT1G49050.2	1.11867	1.46494	0.572785	0.750081	C2	| Symbols: | Eukaryotic aspartyl protease family protein | chr1:18151161-18153186 FORWARD LENGTH=410	5e-49	[29.5.4] protein.degradation.aspartate protease
MI90553	AT2G43430.1	0.726008	0.841653	0.643377	0.74586	C4	| Symbols: GLX2-1, GLY1 | glyoxalase 2-1 | chr2:18035569-18038064 REVERSE LENGTH=331	1e-111
MI2871	No BLASTX hits	0.801149	1.0006	0.585188	0.730877	C2
MI23024	AT3G58800.1	0.91479	1.28196	0.518641	0.726808	C2	| Symbols: | unknown protein; Has 75 Blast hits to 75 proteins in 23 species: Archae - 0; Bacteria - 0; Metazoa - 0; Fungi - 0; Plants - 53; Viruses - 17; Other Eukaryotes - 5 (source: NCBI BLink). | chr3:21748562-21749596 FORWARD LENGTH=344	2e-39	[10.5] cell wall.cell wall proteins
MI85456	AT1G08620.2	0.674991	0.891478	0.547825	0.723527	C4	| Symbols: PKDM7D | Transcription factor jumonji (jmj) family protein / zinc finger (C5HC2 type) family protein | chr1:2737554-2743370 FORWARD LENGTH=1209	4e-16	[27.3.57] RNA.regulation of transcription.JUMONJI family
MI61352	AT1G68510.1	0.802533	0.885551	0.651365	0.718746	C2	| Symbols: LBD42 | LOB domain-containing protein 42 | chr1:25707033-25708004 FORWARD LENGTH=233	1e-16	[27.3.37] RNA.regulation of transcription.AS2,Lateral Organ Boundaries Gene Family
MI14634	AT3G50360.1	0.997973	1.38462	0.516066	0.716006	C2	| Symbols: ATCEN2, CEN1, CEN2 | centrin2 | chr3:18674421-18675502 FORWARD LENGTH=169	2e-13	[28.1] DNA.synthesis/chromatin structure
MI18897	AT1G05280.1	0.693536	0.825422	0.601052	0.715351	C4	| Symbols: | Protein of unknown function (DUF604) | chr1:1535444-1537414 REVERSE LENGTH=461	5e-63	[35.1.1023] not assigned.no ontology
MI3317	AT1G48170.1	0.959533	1.04393	0.654419	0.711979	C2	| Symbols: | unknown protein; Has 78 Blast hits to 78 proteins in 34 species: Archae - 0; Bacteria - 0; Metazoa - 30; Fungi - 0; Plants - 48; Viruses - 0; Other Eukaryotes - 0 (source: NCBI BLink). | chr1:17788810-17789635 FORWARD LENGTH=153	9e-66	[35.2.1001] not assigned.unknown
MI11431	No BLASTX hits	1.11007	1.4383	0.547623	0.709546	C2
MI75461	AT5G22890.1	0.79466	0.931517	0.602454	0.70621	C2	| Symbols: | C2H2 and C2HC zinc fingers superfamily protein | chr5:7653541-7654662 REVERSE LENGTH=373	5e-72	[27.3.11] RNA.regulation of transcription.C2H2 zinc finger family
MI53615	AT3G55830.1	1.09964	1.44011	0.538788	0.705609	C2	| Symbols: EPC1 | Nucleotide-diphospho-sugar transferases superfamily protein | chr3:20715101-20717133 FORWARD LENGTH=334	9e-93
MI58433	AT1G52150.2	1.06678	1.25192	0.600533	0.704752	C2	| Symbols: ATHB-15, ATHB15, CNA, ICU4 | Homeobox-leucine zipper family protein / lipid-binding START domain-containing protein | chr1:19409913-19413961 REVERSE LENGTH=837	1e-118	[27.3.22] RNA.regulation of transcription.HB,Homeobox transcription factor family
MI60925	AT3G43920.3	0.936829	1.05848	0.612792	0.692362	C2	| Symbols: DCL3, ATDCL3 | dicer-like 3 | chr3:15753548-15760830 FORWARD LENGTH=1570	2e-37	[27.1.20] RNA.processing.degradation dicer
MI16603	AT1G64220.1	0.7578	0.890595	0.587249	0.690157	C2	| Symbols: TOM7-2 | translocase of outer membrane 7 kDa subunit 2 | chr1:23833088-23833321 REVERSE LENGTH=77	2e-19	[34.9] transport.metabolite transporters at the mitochondrial membrane
MI59313	AT2G28050.1	0.932444	1.10718	0.579378	0.687953	C2	| Symbols: | Pentatricopeptide repeat (PPR) superfamily protein | chr2:11938265-11939653 REVERSE LENGTH=462	3e-79	[35.1.5] not assigned.no ontology.pentatricopeptide (PPR) repeat-containing protein
MI82593	AT3G44110.2	0.857196	1.12854	0.519652	0.684147	C2	| Symbols: ATJ3, ATJ | DNAJ homologue 3 | chr3:15869179-15871059 REVERSE LENGTH=343	1e-114	[20.2.1] stress.abiotic.heat
MI15353	AT1G70580.4	0.674522	0.919456	0.500567	0.682334	C2	| Symbols: AOAT2, GGT2 | alanine-2-oxoglutarate aminotransferase 2 | chr1:26613222-26615845 FORWARD LENGTH=481	3e-85
MI87830	No BLASTX hits	1.07644	1.37614	0.532729	0.681051	C2
MI29969	AT1G06680.1	1.12244	1.24926	0.609636	0.678515	C2	| Symbols: PSBP-1, OEE2, PSII-P, OE23 | photosystem II subunit P-1 | chr1:2047940-2049186 FORWARD LENGTH=263	7e-54	[1.1.1.2] PS.lightreaction.photosystem II.PSII polypeptide subunits
MI73022	AT1G80170.1	0.744252	0.755391	0.662194	0.672105	C2	| Symbols: | Pectin lyase-like superfamily protein | chr1:30153646-30155683 REVERSE LENGTH=444	1e-68	[10.6.3] cell wall.degradation.pectate lyases and polygalacturonases
MI19003	AT4G11820.2	1.33464	1.37364	0.650653	0.669663	C1	| Symbols: MVA1, FKP1 | hydroxymethylglutaryl-CoA synthase / HMG-CoA synthase / 3-hydroxy-3-methylglutaryl coenzyme A synthase | chr4:7109124-7111901 REVERSE LENGTH=461	0	[16.1.2.2] secondary metabolism.isoprenoids.mevalonate pathway.HMG-CoA synthase
MI57368	No BLASTX hits	0.986594	1.29584	0.506719	0.665551	C2
MI12992	AT1G20760.1	0.950441	0.980399	0.639732	0.659897	C2	| Symbols: | Calcium-binding EF hand family protein | chr1:7209515-7214773 FORWARD LENGTH=1019	2e-20	[30.3] signalling.calcium
MI31198	AT1G12580.1	1.11125	1.4562	0.501062	0.656599	C2	| Symbols: PEPKR1 | phosphoenolpyruvate carboxylase-related kinase 1 | chr1:4283635-4285675 FORWARD LENGTH=522	2e-09	[4.1.16] glycolysis.cytosolic branch.phospho-enol-pyruvate carboxylase kinase (PPCK)
MI10272	AT1G26340.1	0.795929	0.798826	0.645645	0.647996	C1	| Symbols: B5 #6, ATCB5-A, CB5-A | cytochrome B5 isoform A | chr1:9113992-9114755 FORWARD LENGTH=135	1e-53	[21.2] redox.ascorbate and glutathione
MI22918	AT4G35510.1	0.991212	1.18855	0.539783	0.647247	C2	| Symbols: | unknown protein; BEST Arabidopsis thaliana protein match is: unknown protein (TAIR:AT2G17540.3); Has 182 Blast hits to 179 proteins in 73 species: Archae - 0; Bacteria - 87; Metazoa - 17; Fungi - 9; Plants - 50; Viruses - 0; Other Eukaryotes - 19 (source: NCBI BLink). | chr4:16860712-16861713 REVERSE LENGTH=333	2e-16	[35.2.1001] not assigned.unknown
MI64255	AT2G36390.1	1.00141	1.19692	0.537954	0.642985	C2	| Symbols: SBE2.1, BE3 | starch branching enzyme 2.1 | chr2:15264283-15269940 FORWARD LENGTH=858	3e-95	[2.1.2.3] major CHO metabolism.synthesis.starch.starch branching
MI88991	AT4G02425.1	0.762834	0.83445	0.587036	0.642148	C2	| Symbols: | unknown protein; FUNCTIONS IN: molecular_function unknown; INVOLVED IN: biological_process unknown; LOCATED IN: chloroplast; Has 29 Blast hits to 28 proteins in 15 species: Archae - 0; Bacteria - 0; Metazoa - 6; Fungi - 0; Plants - 23; Viruses - 0; Other Eukaryotes - 0 (source: NCBI BLink). | chr4:1067531-1068663 REVERSE LENGTH=262	3e-18
MI27786	AT2G19760.1	1.04692	1.29669	0.514639	0.637419	C2	| Symbols: PFN1, PRF1 | profilin 1 | chr2:8517074-8518067 REVERSE LENGTH=131	4e-09	[31.1] cell.organisation
MI14549	AT1G32460.1	1.34435	1.4725	0.578479	0.633622	C2	| Symbols: | unknown protein; Has 19 Blast hits to 19 proteins in 8 species: Archae - 0; Bacteria - 0; Metazoa - 0; Fungi - 0; Plants - 19; Viruses - 0; Other Eukaryotes - 0 (source: NCBI BLink). | chr1:11738859-11739137 FORWARD LENGTH=92	2e-13	[35.2.1001] not assigned.unknown
MI81605	AT2G30280.1	0.932864	1.04143	0.566199	0.63209	C2	| Symbols: RDM4, DMS4 | RNA-directed DNA methylation 4 | chr2:12909804-12911860 REVERSE LENGTH=346	1e-100	[35.2.1001] not assigned.unknown
MI3766	AT2G42880.1	1.15305	1.44517	0.502449	0.629743	C2	| Symbols: ATMPK20, MPK20 | MAP kinase 20 | chr2:17840572-17843947 REVERSE LENGTH=606	4e-17	[30.6] signalling.MAP kinases
MI42565	AT1G14620.2	1.07446	1.24804	0.537861	0.624751	C2	| Symbols: DECOY | decoy | chr1:5014985-5016501 REVERSE LENGTH=220	3e-79	[35.1.1023] not assigned.no ontology
MI89127	AT3G07790.1	0.703249	0.825277	0.531789	0.624065	C2	| Symbols: | DGCR14-related | chr3:2487491-2489017 FORWARD LENGTH=508	6e-68
MI7799	AT5G57660.1	0.810512	0.853555	0.590145	0.621485	C2	| Symbols: ATCOL5, COL5 | CONSTANS-like 5 | chr5:23355573-23356729 FORWARD LENGTH=355	1e-160	[27.3.7] RNA.regulation of transcription.C2C2(Zn) CO-like, Constans-like zinc finger family
MI81121	AT2G44680.2	1.27131	1.18125	0.66816	0.620827	C1	| Symbols: CKB4 | casein kinase II beta subunit 4 | chr2:18426898-18428166 REVERSE LENGTH=282	2e-10
MI10799	No BLASTX hits	1.09719	1.19154	0.569949	0.61896	C2
MI81152	AT5G14730.1	1.08792	1.13637	0.588206	0.614407	C2	| Symbols: | unknown protein; CONTAINS InterPro DOMAIN/s: Protein of unknown function DUF1645 (InterPro:IPR012442); BEST Arabidopsis thaliana protein match is: unknown protein (TAIR:AT3G01513.1); Has 85 Blast hits to 83 proteins in 14 species: Archae - 0; Bacteria - 9; Metazoa - 0; Fungi - 0; Plants - 76; Viruses - 0; Other Eukaryotes - 0 (source: NCBI BLink). | chr5:4756282-4757022 FORWARD LENGT…	2e-42	[35.2.1001] not assigned.unknown
MI82202	AT1G53590.1	0.85221	1.00914	0.517162	0.612395	C2	| Symbols: NTMC2TYPE6.1, NTMC2T6.1 | Calcium-dependent lipid-binding (CaLB domain) family protein | chr1:19996556-20000127 FORWARD LENGTH=751	1e-108	[35.1.19] not assigned.no ontology.C2 domain-containing protein
MI43109	AT4G27680.1	1.01874	1.07207	0.577135	0.607352	C2	| Symbols: | P-loop containing nucleoside triphosphate hydrolases superfamily protein | chr4:13821263-13823083 FORWARD LENGTH=398	4e-61	[27.3.99] RNA.regulation of transcription.unclassified
MI61999	AT4G35090.1	0.79352	0.855344	0.56064	0.60432	C2	| Symbols: CAT2 | catalase 2 | chr4:16700937-16703215 REVERSE LENGTH=492	0	[21.6] redox.dismutases and catalases
MI81707	AT3G45880.1	0.954264	0.956884	0.60072	0.602369	C1	| Symbols: | 2-oxoglutarate (2OG) and Fe(II)-dependent oxygenase superfamily protein | chr3:16869855-16871544 REVERSE LENGTH=345	1e-101	[35.2.1001] not assigned.unknown
MI11127	AT3G45630.1	0.811742	0.885109	0.549932	0.599637	C2	| Symbols: | RNA binding (RRM/RBD/RNP motifs) family protein | chr3:16748751-16753190 REVERSE LENGTH=989	4e-64	[29.5.11.4.2] protein.degradation.ubiquitin.E3.RING
MI75347	AT4G18440.1	0.882738	1.04368	0.506249	0.598552	C2	| Symbols: | L-Aspartase-like family protein | chr4:10186385-10188832 REVERSE LENGTH=536	3e-30	[23.1.2.8] nucleotide metabolism.synthesis.purine.SAICAR lyase
MI35110	No BLASTX hits	0.803669	0.907564	0.528005	0.596263	C2
MI12375	AT4G20095.3	1.23062	1.46265	0.501237	0.595745	C2	| Symbols: | Protein of unknown function (DUF626) | chr4:10871734-10873072 REVERSE LENGTH=292	2e-26	[35.2.1001] not assigned.unknown
MI86405	AT3G12490.2	1.00296	1.16278	0.513181	0.594954	C2	| Symbols: ATCYSB, ATCYS6, CYSB | cystatin B | chr3:3960523-3961876 REVERSE LENGTH=234	1e-79	[29.5.3] protein.degradation.cysteine protease
MI8421	AT1G14480.2	0.894935	0.982507	0.539617	0.592421	C2	| Symbols: | Ankyrin repeat family protein | chr1:4956404-4957888 FORWARD LENGTH=398	1e-66	[31.1] cell.organisation
MI67780	AT3G63390.1	0.771966	0.863872	0.525467	0.588026	C2	| Symbols: | unknown protein; Has 30201 Blast hits to 17322 proteins in 780 species: Archae - 12; Bacteria - 1396; Metazoa - 17338; Fungi - 3422; Plants - 5037; Viruses - 0; Other Eukaryotes - 2996 (source: NCBI BLink). | chr3:23411416-23411943 REVERSE LENGTH=175	4e-54	[35.2.1001] not assigned.unknown
MI37048	AT5G64370.1	0.864288	0.765292	0.660848	0.585154	C1	| Symbols: BETA-UP, PYD3 | beta-ureidopropionase | chr5:25739264-25741031 FORWARD LENGTH=408	1e-102	[23.2.1.5] nucleotide metabolism.degradation.pyrimidine.beta-ureidopropionase
MI90268	AT4G39420.2	0.824918	0.937068	0.51436	0.584289	C2	| Symbols: | unknown protein; INVOLVED IN: biological_process unknown; LOCATED IN: cellular_component unknown; EXPRESSED IN: leaf; EXPRESSED DURING: LP.04 four leaves visible, LP.02 two leaves visible; Has 20 Blast hits to 19 proteins in 8 species: Archae - 0; Bacteria - 0; Metazoa - 0; Fungi - 0; Plants - 20; Viruses - 0; Other Eukaryotes - 0 (source: NCBI BLink). | chr4:18339731-18354701 FORWAR…	2e-65	[35.2.1001] not assigned.unknown
MI70367	AT4G24550.1	0.802851	0.932431	0.501707	0.582682	C2	| Symbols: | Clathrin adaptor complexes medium subunit family protein | chr4:12675873-12678526 FORWARD LENGTH=380	4e-50	[29.3.4.99] protein.targeting.secretory pathway.unspecified
MI90588	AT1G72450.1	1.03936	0.987267	0.611745	0.581085	C1	| Symbols: JAZ6, TIFY11B | jasmonate-zim-domain protein 6 | chr1:27274336-27276136 REVERSE LENGTH=269	1e-48	[35.2.1001] not assigned.unknown
MI57927	AT3G49590.1	1.01065	1.10726	0.528213	0.578706	C2	| Symbols: | Autophagy-related protein 13 | chr3:18377892-18380104 FORWARD LENGTH=603	2e-60	[35.2.1001] not assigned.unknown
MI18663	No BLASTX hits	1.48732	1.46966	0.585051	0.578104	C1
MI75720	AT2G30500.2	0.676476	0.73507	0.529871	0.575767	C2	| Symbols: | Kinase interacting (KIP1-like) family protein | chr2:12998329-13000072 REVERSE LENGTH=517	2e-32	[29.4] protein.postranslational modification
MI10943	No BLASTX hits	0.760985	0.837762	0.51787	0.570118	C2
MI6740	AT3G09390.1	0.901548	0.856109	0.598111	0.567966	C1	| Symbols: MT2A, ATMT-K, ATMT-1 | metallothionein 2A | chr3:2889737-2890188 REVERSE LENGTH=81	6e-18	[15.2] metal handling.binding, chelation and storage
MI19012	AT1G22790.2	1.44891	1.3598	0.605034	0.567822	C1	| Symbols: | unknown protein; FUNCTIONS IN: molecular_function unknown; INVOLVED IN: biological_process unknown; LOCATED IN: plasma membrane; EXPRESSED IN: 22 plant structures; EXPRESSED DURING: 13 growth stages; BEST Arabidopsis thaliana protein match is: unknown protein (TAIR:AT1G34010.1); Has 35333 Blast hits to 34131 proteins in 2444 species: Archae - 798; Bacteria - 22429; Metazoa - 974; Fun…	3e-24	[35.2.1001] not assigned.unknown
MI90435	AT3G51330.1	1.11115	1.17201	0.537224	0.566646	C2	| Symbols: | Eukaryotic aspartyl protease family protein | chr3:19053480-19056152 REVERSE LENGTH=529	6e-17	[29.5.4] protein.degradation.aspartate protease
MI59929	AT5G66985.1	0.70491	0.714924	0.555315	0.563204	C1	| Symbols: | unknown protein; Has 30201 Blast hits to 17322 proteins in 780 species: Archae - 12; Bacteria - 1396; Metazoa - 17338; Fungi - 3422; Plants - 5037; Viruses - 0; Other Eukaryotes - 2996 (source: NCBI BLink). | chr5:26743412-26743663 FORWARD LENGTH=83	2e-23	[35.2.1001] not assigned.unknown
MI74253	AT3G07470.1	0.857711	0.870725	0.550359	0.558709	C1	| Symbols: | Protein of unknown function, DUF538 | chr3:2387291-2388343 REVERSE LENGTH=169	3e-64	[35.2.1001] not assigned.unknown
MI29472	AT5G40940.1	1.20335	1.19061	0.563857	0.55789	C1	| Symbols: FLA20 | putative fasciclin-like arabinogalactan protein 20 | chr5:16406656-16407930 REVERSE LENGTH=424	9e-12	[35.2.1001] not assigned.unknown
MI81996	No BLASTX hits	0.733469	0.721959	0.566739	0.557846	C1
MI21826	No BLASTX hits	0.786151	0.867399	0.504992	0.557182	C2
MI15306	AT3G04120.1	0.877216	0.740575	0.653449	0.551663	C1	| Symbols: GAPC, GAPC-1, GAPC1 | glyceraldehyde-3-phosphate dehydrogenase C subunit 1 | chr3:1081077-1083131 FORWARD LENGTH=338	6e-74	[4.1.8] glycolysis.cytosolic branch.glyceraldehyde 3-phosphate dehydrogenase (GAP-DH)
MI7186	AT1G15500.1	1.09366	1.17704	0.510069	0.54896	C2	| Symbols: ATNTT2 | TLC ATP/ADP transporter | chr1:5326426-5328688 FORWARD LENGTH=618	7e-83	[34.9] transport.metabolite transporters at the mitochondrial membrane
MI67813	AT4G38160.3	1.12348	1.02195	0.602972	0.548482	C1	| Symbols: pde191 | Mitochondrial transcription termination factor family protein | chr4:17902412-17903904 FORWARD LENGTH=378	2e-66	[27.3.99] RNA.regulation of transcription.unclassified
MI18303	AT1G67230.1	0.853355	0.804266	0.576739	0.543562	C1	| Symbols: LINC1 | little nuclei1 | chr1:25151561-25156032 REVERSE LENGTH=1132	3e-60	[35.1.1023] not assigned.no ontology
MI72362	AT1G53190.2	0.835399	0.762317	0.595396	0.54331	C1	| Symbols: | RING/U-box superfamily protein | chr1:19838072-19840003 FORWARD LENGTH=494	4e-18	[29.5.11.4.2] protein.degradation.ubiquitin.E3.RING
MI21069	AT2G01170.1	1.11552	1.14424	0.528172	0.541768	C1	| Symbols: BAT1 | bidirectional amino acid transporter 1 | chr2:102364-104462 REVERSE LENGTH=516	1e-148	[34.3] transport.amino acids
MI92727	AT4G18550.1	1.29887	1.07483	0.653853	0.541069	C1	| Symbols: | alpha/beta-Hydrolases superfamily protein | chr4:10225006-10226862 REVERSE LENGTH=419	3e-61	[11.9.2.1] lipid metabolism.lipid degradation.lipases.triacylglycerol lipase
MI87081	AT2G45670.1	0.736215	0.713073	0.558336	0.540786	C1	| Symbols: | calcineurin B subunit-related | chr2:18815070-18818382 REVERSE LENGTH=539	1e-118
MI19077	No BLASTX hits	0.989085	0.923788	0.577839	0.539692	C1
MI23606	AT5G22090.2	0.681534	0.712444	0.510922	0.534094	C2	| Symbols: | Protein of unknown function (DUF3049) | chr5:7315003-7316394 REVERSE LENGTH=463	2e-68	[35.2.1001] not assigned.unknown
MI77508	No BLASTX hits	1.15344	1.14545	0.537144	0.533422	C1
MI13699	AT1G20970.1	1.34575	1.09464	0.655433	0.533131	C1	| Symbols: | FUNCTIONS IN: molecular_function unknown; INVOLVED IN: biological_process unknown; LOCATED IN: plasma membrane, vacuole; EXPRESSED IN: guard cell, cultured cell; BEST Arabidopsis thaliana protein match is: proton pump interactor 1 (TAIR:AT4G27500.1); Has 30201 Blast hits to 17322 proteins in 780 species: Archae - 12; Bacteria - 1396; Metazoa - 17338; Fungi - 3422; Plants - 5037; Viru…	3e-12	[35.1.1023] not assigned.no ontology
MI5362	AT5G64830.2	1.09967	0.988845	0.589175	0.529796	C1	| Symbols: | programmed cell death 2 C-terminal domain-containing protein | chr5:25914911-25916074 REVERSE LENGTH=297	1e-60	[31.5.1] cell.cell death.plants
MI63828	AT4G11240.1	0.888506	0.742301	0.631633	0.527697	C1	| Symbols: TOPP7 | Calcineurin-like metallo-phosphoesterase superfamily protein | chr4:6847333-6849032 FORWARD LENGTH=322	1e-165	[29.4] protein.postranslational modification
MI22701	AT1G18540.1	1.15477	1.05217	0.577155	0.525874	C1	| Symbols: | Ribosomal protein L6 family protein | chr1:6377448-6378548 REVERSE LENGTH=233	1e-101	[29.2.1.2.2.6] protein.synthesis.ribosomal protein.eukaryotic.60S subunit.L6
MI88216	AT1G26945.1	1.12551	1.06369	0.548964	0.518811	C1	| Symbols: KDR | basic helix-loop-helix (bHLH) DNA-binding superfamily protein | chr1:9351571-9352474 FORWARD LENGTH=94	1e-32	[35.2.1001] not assigned.unknown
MI92198	AT3G57260.1	0.790046	0.69634	0.586025	0.516518	C1	| Symbols: BGL2, PR2, BG2, PR-2 | beta-1,3-glucanase 2 | chr3:21188709-21189822 REVERSE LENGTH=339	1e-59
MI48221	AT5G60840.1	1.0354	0.84957	0.628657	0.515828	C1	| Symbols: | unknown protein; Has 361 Blast hits to 333 proteins in 92 species: Archae - 2; Bacteria - 55; Metazoa - 145; Fungi - 36; Plants - 42; Viruses - 19; Other Eukaryotes - 62 (source: NCBI BLink). | chr5:24473442-24474423 REVERSE LENGTH=207	3e-21
MI73075	No BLASTX hits	0.928701	0.943234	0.507371	0.51531	C1
MI88845	AT3G63390.1	1.07026	0.89873	0.612884	0.514656	C1	| Symbols: | unknown protein; Has 30201 Blast hits to 17322 proteins in 780 species: Archae - 12; Bacteria - 1396; Metazoa - 17338; Fungi - 3422; Plants - 5037; Viruses - 0; Other Eukaryotes - 2996 (source: NCBI BLink). | chr3:23411416-23411943 REVERSE LENGTH=175	7e-55
MI28871	AT1G17510.1	1.08783	1.05593	0.528295	0.512803	C1	| Symbols: | unknown protein; Has 11 Blast hits to 11 proteins in 4 species: Archae - 0; Bacteria - 0; Metazoa - 0; Fungi - 0; Plants - 11; Viruses - 0; Other Eukaryotes - 0 (source: NCBI BLink). | chr1:6023704-6024211 REVERSE LENGTH=122	4e-18	[35.2.1001] not assigned.unknown
MI36382	No BLASTX hits	0.814855	0.728657	0.569628	0.509371	C1
MI70109	No BLASTX hits	1.30633	1.19825	0.554171	0.508319	C1
MI87379	AT2G45330.2	0.999442	0.991089	0.511976	0.507697	C1	| Symbols: emb1067 | RNA 2'-phosphotransferase, Tpt1 / KptA family | chr2:18686340-18687874 FORWARD LENGTH=286	3e-70	[33.99] development.unspecified
MI91661	AT3G13060.1	0.739802	0.736053	0.506993	0.504424	C1	| Symbols: ECT5 | evolutionarily conserved C-terminal region 5 | chr3:4180625-4183297 FORWARD LENGTH=551	1e-107	[35.2.1001] not assigned.unknown
MI38267	AT2G18740.1	1.03326	0.874153	0.594555	0.503004	C1	| Symbols: | Small nuclear ribonucleoprotein family protein | chr2:8123334-8124710 FORWARD LENGTH=88	3e-43	[27.1] RNA.processing
MI58730	AT5G24150.1	1.1482	1.56741	1.45927	1.99206	C3	| Symbols: SQP1, SQE5 | FAD/NAD(P)-binding oxidoreductase family protein | chr5:8172594-8175395 REVERSE LENGTH=516	1e-57	[17.3.1.2.99] hormone metabolism.brassinosteroid.synthesis-degradation.sterols.other
MI59386	No BLASTX hits	1.16644	1.77059	1.30873	1.98658	C3
MI19997	AT3G15870.1	1.11373	1.63407	1.34701	1.97634	C3	| Symbols: | Fatty acid desaturase family protein | chr3:5362911-5364425 FORWARD LENGTH=361	2e-30	[11.2.1] lipid metabolism.FA desaturation.desaturase
MI59719	AT4G27170.1	0.790151	1.62339	0.95918	1.97066	C3	| Symbols: SESA4, AT2S4 | seed storage albumin 4 | chr4:13613637-13614137 FORWARD LENGTH=166	7e-57	[33.1] development.storage proteins
MI4613	AT3G19020.1	0.715348	1.58075	0.880679	1.9461	C3	| Symbols: | Leucine-rich repeat (LRR) family protein | chr3:6559174-6562044 REVERSE LENGTH=956	1e-08	[10.5.3] cell wall.cell wall proteins.LRR
MI37734	AT4G10560.1	1.05112	1.58893	1.28643	1.94465	C3	| Symbols: MEE53 | Cysteine/Histidine-rich C1 domain family protein | chr4:6520771-6522882 REVERSE LENGTH=703	2e-63	[33.99] development.unspecified
MI94581	AT5G02960.1	1.04932	1.79905	1.13333	1.94309	C3	| Symbols: | Ribosomal protein S12/S23 family protein | chr5:693280-694396 REVERSE LENGTH=142	9e-63
MI34400	AT5G25590.1	1.30052	1.56573	1.6112	1.93976	C3	| Symbols: | Protein of unknown function (DUF630 and DUF632) | chr5:8906684-8909847 REVERSE LENGTH=775	0	[35.2.1001] not assigned.unknown
MI65506	AT3G25740.1	0.944166	1.71195	1.06889	1.93809	C3	| Symbols: MAP1B, MAP1C | methionine aminopeptidase 1C | chr3:9397806-9399653 FORWARD LENGTH=344	3e-93	[29.5.7] protein.degradation.metalloprotease
MI17250	AT3G51130.1	1.31152	1.83596	1.37708	1.92772	C3	| Symbols: | unknown protein; CONTAINS InterPro DOMAIN/s: Uncharacterised protein family UPF0183 (InterPro:IPR005373); Has 269 Blast hits to 265 proteins in 123 species: Archae - 0; Bacteria - 0; Metazoa - 131; Fungi - 82; Plants - 37; Viruses - 0; Other Eukaryotes - 19 (source: NCBI BLink). | chr3:18994219-18997180 FORWARD LENGTH=410	0	[35.2.1001] not assigned.unknown
MI35563	AT3G57910.1	0.92344	1.80821	0.982064	1.923	C3	| Symbols: | D111/G-patch domain-containing protein | chr3:21442771-21443968 FORWARD LENGTH=265	3e-85	[35.1.1023] not assigned.no ontology
MI54072	AT4G12900.1	1.07132	1.71984	1.1945	1.91759	C3	| Symbols: | Gamma interferon responsive lysosomal thiol (GILT) reductase family protein | chr4:7548820-7549946 FORWARD LENGTH=231	6e-30	[35.1.1023] not assigned.no ontology
MI51168	AT3G61150.1	0.6712	1.89927	0.669824	1.89537	C3	| Symbols: HDG1, HD-GL2-1 | homeodomain GLABROUS 1 | chr3:22630769-22634875 FORWARD LENGTH=808	1e-125	[33.99] development.unspecified
MI33735	No BLASTX hits	1.4287	1.51513	1.78678	1.89488	C6
MI59944	AT3G11170.1	0.804026	1.71809	0.88512	1.89138	C3	| Symbols: FAD7, FADD | fatty acid desaturase 7 | chr3:3499959-3502126 FORWARD LENGTH=446	1e-99	[11.2.3] lipid metabolism.FA desaturation.omega 3 desaturase
MI53977	AT4G32915.1	1.05105	1.75225	1.12655	1.87812	C3	| Symbols: | FUNCTIONS IN: molecular_function unknown; INVOLVED IN: regulation of translational fidelity; LOCATED IN: chloroplast; EXPRESSED IN: 22 plant structures; EXPRESSED DURING: 13 growth stages; CONTAINS InterPro DOMAIN/s: Glu-tRNAGln amidotransferase, C subunit (InterPro:IPR003837); Has 30201 Blast hits to 17322 proteins in 780 species: Archae - 12; Bacteria - 1396; Metazoa - 17338; Fungi…	2e-52	[35.2.1001] not assigned.unknown
MI53022	AT2G16365.4	1.26133	1.74573	1.34758	1.86511	C3	| Symbols: | F-box family protein | chr2:7074940-7079181 FORWARD LENGTH=727	6e-10
MI43553	AT4G04885.1	1.0532	1.5308	1.28217	1.8636	C3	| Symbols: PCFS4 | PCF11P-similar protein 4 | chr4:2472083-2475417 FORWARD LENGTH=808	2e-65	[27.1.3.15] RNA.processing.3' end processing.Pcf11p
MI13019	AT2G16980.2	1.13027	1.63635	1.28402	1.85895	C3	| Symbols: | Major facilitator superfamily protein | chr2:7376376-7380944 FORWARD LENGTH=461	6e-55	[35.2.1001] not assigned.unknown
MI6521	AT5G56600.1	1.43303	1.56147	1.6939	1.84571	C6	| Symbols: PFN3, PRF3 | profilin 3 | chr5:22909882-22910821 REVERSE LENGTH=168	2e-61	[31.1] cell.organisation
MI35560	No BLASTX hits	1.09082	1.87148	1.07575	1.84563	C3
MI42645	AT5G32440.1	1.36668	1.99486	1.2631	1.84368	C3	| Symbols: | Ubiquitin system component Cue protein | chr5:12077014-12078396 FORWARD LENGTH=264	3e-76	[28.1] DNA.synthesis/chromatin structure
MI21597	AT3G10420.2	1.36574	1.71424	1.45597	1.82749	C3	| Symbols: SPD1 | P-loop containing nucleoside triphosphate hydrolases superfamily protein | chr3:3239307-3242274 FORWARD LENGTH=684	1e-152	[35.1.1023] not assigned.no ontology
MI66894	AT2G19540.1	1.20645	1.85568	1.17609	1.80898	C3	| Symbols: | Transducin family protein / WD-40 repeat family protein | chr2:8461804-8464347 FORWARD LENGTH=469	1e-112
MI43315	AT1G68907.1	1.0178	1.59451	1.1542	1.80819	C3	| Symbols: | Defensin-like (DEFL) family protein | chr1:25907508-25907891 REVERSE LENGTH=96	1e-29	[20.1.7.12] stress.biotic.PR-proteins.plant defensins
MI12912	AT5G41410.1	1.18097	1.58147	1.33934	1.79355	C3	| Symbols: BEL1 | POX (plant homeobox) family protein | chr5:16580424-16583770 FORWARD LENGTH=611	0	[27.3.22] RNA.regulation of transcription.HB,Homeobox transcription factor family
MI46298	AT1G77550.1	0.742139	1.5965	0.830732	1.78708	C3	| Symbols: | tubulin-tyrosine ligases;tubulin-tyrosine ligases | chr1:29138490-29142965 REVERSE LENGTH=855	9e-50	[31.1] cell.organisation
MI35275	AT5G02200.2	1.06309	1.70284	1.1139	1.78423	C3	| Symbols: FHL | far-red-elongated hypocotyl1-like | chr5:437520-438852 FORWARD LENGTH=201	2e-28	[30.11] signalling.light
MI33415	AT1G22540.1	1.107	1.53008	1.28274	1.77299	C3	| Symbols: | Major facilitator superfamily protein | chr1:7964202-7966222 FORWARD LENGTH=557	1e-64	[34.13] transport.peptides and oligopeptides
MI70198	AT2G15000.5	1.3933	1.63866	1.4895	1.7518	C3	| Symbols: | unknown protein; FUNCTIONS IN: molecular_function unknown; INVOLVED IN: biological_process unknown; LOCATED IN: chloroplast; EXPRESSED IN: 22 plant structures; EXPRESSED DURING: 13 growth stages; BEST Arabidopsis thaliana protein match is: unknown protein (TAIR:AT4G34265.2); Has 80 Blast hits to 80 proteins in 11 species: Archae - 0; Bacteria - 0; Metazoa - 0; Fungi - 0; Plants - 80;…	2e-20	[35.2.1001] not assigned.unknown
MI85278	AT4G11280.1	1.20692	1.69529	1.24216	1.74479	C3	| Symbols: ACS6, ATACS6 | 1-aminocyclopropane-1-carboxylic acid (acc) synthase 6 | chr4:6864168-6865922 FORWARD LENGTH=495	1e-108	[17.5.1.1] hormone metabolism.ethylene.synthesis-degradation.1-aminocyclopropane-1-carboxylate synthase
MI58331	No BLASTX hits	1.30166	1.72183	1.3099	1.73273	C3
MI40988	AT3G54960.1	1.4154	1.72157	1.42051	1.72779	C3	| Symbols: ATPDIL1-3, PDI1, ATPDI1, PDIL1-3 | PDI-like 1-3 | chr3:20363514-20366822 REVERSE LENGTH=579	0	[21.1.1] redox.thioredoxin.PDIL
MI56870	AT4G09730.1	1.25297	1.64456	1.30748	1.71611	C3	| Symbols: RH39 | RH39 | chr4:6136333-6139510 FORWARD LENGTH=621	3e-18	[28.1] DNA.synthesis/chromatin structure
MI20320	AT4G35840.1	0.913003	1.8445	0.844423	1.70596	C3	| Symbols: | RING/U-box superfamily protein | chr4:16981083-16982266 FORWARD LENGTH=236	1e-125	[29.5.11.4.2] protein.degradation.ubiquitin.E3.RING
MI63592	No BLASTX hits	0.847824	1.51194	0.93869	1.67398	C3
MI69635	No BLASTX hits	1.03711	1.85549	0.935564	1.67381	C3
MI12977	AT1G17220.1	1.16282	1.85107	1.05084	1.67281	C3	| Symbols: FUG1 | Translation initiation factor 2, small GTP-binding protein | chr1:5885383-5890165 FORWARD LENGTH=1026	1e-160	[29.2.3] protein.synthesis.initiation
MI74436	AT1G72220.1	0.942012	1.56823	1.00356	1.67069	C3	| Symbols: | RING/U-box superfamily protein | chr1:27184388-27185629 REVERSE LENGTH=413	4e-51	[29.5.11.4.2] protein.degradation.ubiquitin.E3.RING
MI69466	AT2G45510.1	1.18154	1.5283	1.28755	1.66543	C3	| Symbols: CYP704A2 | cytochrome P450, family 704, subfamily A, polypeptide 2 | chr2:18753085-18754944 FORWARD LENGTH=511	4e-56	[26.10] misc.cytochrome P450
MI24970	AT1G72650.1	1.40638	1.88936	1.23856	1.6639	C4	| Symbols: TRFL6 | TRF-like 6 | chr1:27350253-27353483 FORWARD LENGTH=624	2e-69	[27.3.67] RNA.regulation of transcription.putative transcription regulator
MI58391	AT5G59840.1	1.13923	1.72595	1.09345	1.6566	C3	| Symbols: | Ras-related small GTP-binding family protein | chr5:24107450-24109049 REVERSE LENGTH=216	3e-87
MI32220	AT2G01520.1	0.749473	0.652521	1.8947	1.6496	C6	| Symbols: MLP328 | MLP-like protein 328 | chr2:235992-236881 FORWARD LENGTH=151	2e-75
MI38516	AT1G76200.1	1.39768	1.56641	1.45063	1.62575	C3	| Symbols: | unknown protein; Has 96 Blast hits to 96 proteins in 48 species: Archae - 0; Bacteria - 0; Metazoa - 0; Fungi - 47; Plants - 38; Viruses - 0; Other Eukaryotes - 11 (source: NCBI BLink). | chr1:28593351-28593980 FORWARD LENGTH=69	2e-25	[35.2.1001] not assigned.unknown
MI67767	AT5G02130.1	1.41826	1.82889	1.26042	1.62534	C4	| Symbols: NDP1 | Tetratricopeptide repeat (TPR)-like superfamily protein | chr5:419747-421958 REVERSE LENGTH=420	7e-83	[31.1] cell.organisation
MI58635	AT2G22720.3	0.674155	1.80354	0.607452	1.62509	C3	| Symbols: | SPT2 chromatin protein | chr2:9658182-9660532 FORWARD LENGTH=569	2e-55	[35.2.1001] not assigned.unknown
MI46249	No BLASTX hits	0.909177	1.62891	0.904043	1.61971	C3
MI11772	AT2G46340.1	1.33138	1.82582	1.18097	1.61956	C4	| Symbols: SPA1 | SPA (suppressor of phyA-105) protein family | chr2:19022572-19026821 REVERSE LENGTH=1029	1e-102	[30.11] signalling.light
MI42286	AT1G10510.1	1.11505	1.61052	1.1197	1.61724	C3	| Symbols: emb2004 | RNI-like superfamily protein | chr1:3461771-3465590 FORWARD LENGTH=605	1e-127
MI3698	AT2G20495.1	0.961892	1.82966	0.844701	1.60674	C3	| Symbols: | CONTAINS InterPro DOMAIN/s: Serine-threonine protein kinase 19 (InterPro:IPR018865); Has 155 Blast hits to 154 proteins in 53 species: Archae - 0; Bacteria - 0; Metazoa - 95; Fungi - 5; Plants - 34; Viruses - 0; Other Eukaryotes - 21 (source: NCBI BLink). | chr2:8833180-8835034 FORWARD LENGTH=282	2e-68	[35.2.1001] not assigned.unknown
MI24070	AT1G77920.1	1.17134	1.56513	1.19644	1.59868	C3	| Symbols: | bZIP transcription factor family protein | chr1:29298959-29300607 FORWARD LENGTH=368	5e-44	[27.3.35] RNA.regulation of transcription.bZIP transcription factor family
MI69686	AT1G52910.1	0.992634	1.76372	0.896206	1.59239	C3	| Symbols: | Protein of unknown function (DUF1218) | chr1:19708114-19709128 FORWARD LENGTH=175	1e-76	[35.2.1001] not assigned.unknown
MI66134	AT2G44500.1	1.27286	1.85607	1.0835	1.57995	C4	| Symbols: | O-fucosyltransferase family protein | chr2:18374447-18376435 FORWARD LENGTH=573	1e-42	[35.1.1023] not assigned.no ontology
MI30981	AT5G06220.2	1.21415	1.78511	1.07075	1.57428	C4	| Symbols: | LETM1-like protein | chr5:1880049-1885366 FORWARD LENGTH=909	7e-49	[35.2.1001] not assigned.unknown
MI48873	AT5G55070.1	1.04852	1.92116	0.858246	1.57253	C4	| Symbols: | Dihydrolipoamide succinyltransferase | chr5:22347637-22350409 FORWARD LENGTH=464	1e-100	[8.1.5] TCA / org transformation.TCA.2-oxoglutarate dehydrogenase
MI53356	AT3G60350.1	1.47413	1.55567	1.48983	1.57223	C3	| Symbols: ARABIDILLO-2, ARABIDILLO2 | ARABIDILLO-2 | chr3:22306806-22310596 REVERSE LENGTH=928	0	[29.5.11.4.2] protein.degradation.ubiquitin.E3.RING
MI44165	AT4G25340.1	1.25311	1.85378	1.06261	1.57197	C4	| Symbols: FKBP53, ATFKBP53 | FK506 BINDING PROTEIN 53 | chr4:12959657-12962632 REVERSE LENGTH=477	4e-86	[29.6] protein.folding
MI27816	AT1G54920.3	1.29392	1.98726	1.01547	1.5596	C4	| Symbols: | unknown protein; FUNCTIONS IN: molecular_function unknown; INVOLVED IN: biological_process unknown; EXPRESSED IN: 23 plant structures; EXPRESSED DURING: 15 growth stages. | chr1:20470916-20474898 FORWARD LENGTH=901	1e-69	[35.2.1001] not assigned.unknown
MI67337	AT1G12650.4	0.946935	1.54977	0.952039	1.55812	C3	| Symbols: | unknown protein; FUNCTIONS IN: molecular_function unknown; INVOLVED IN: biological_process unknown; LOCATED IN: cellular_component unknown; EXPRESSED IN: 23 plant structures; EXPRESSED DURING: 13 growth stages; CONTAINS InterPro DOMAIN/s: Protein of unknown function DUF947 (InterPro:IPR009292); Has 700 Blast hits to 631 proteins in 192 species: Archae - 0; Bacteria - 32; Metazoa - 13…	3e-43	[35.1.1023] not assigned.no ontology
MI69521	AT5G12210.2	1.23402	1.74762	1.09872	1.556	C4	| Symbols: | RAB geranylgeranyl transferase beta subunit 1 | chr5:3947254-3949595 FORWARD LENGTH=320	2e-54	[16.1.1.1014] secondary metabolism.isoprenoids.non-mevalonate pathway
MI50673	AT3G27670.1	1.14364	1.59645	1.11272	1.5533	C3	| Symbols: RST1 | ARM repeat superfamily protein | chr3:10245338-10253158 FORWARD LENGTH=1841	6e-71	[35.2.1001] not assigned.unknown
MI41590	AT3G20680.1	0.766408	1.53021	0.771992	1.54136	C3	| Symbols: | Domain of unknown function (DUF1995) | chr3:7230147-7231163 REVERSE LENGTH=338	7e-67	[35.2.1001] not assigned.unknown
MI50630	AT1G62540.1	1.26154	1.8104	1.0724	1.53897	C4	| Symbols: FMO GS-OX2 | flavin-monooxygenase glucosinolate S-oxygenase 2 | chr1:23151870-23155427 FORWARD LENGTH=457	1e-101
MI40951	AT4G00520.2	1.3109	1.61685	1.236	1.52447	C4	| Symbols: | Acyl-CoA thioesterase family protein | chr4:227726-231494 FORWARD LENGTH=425	1e-77	[11.9.4.5] lipid metabolism.lipid degradation.beta-oxidation.acyl-CoA thioesterase
MI63944	No BLASTX hits	1.15218	1.50659	1.16557	1.52411	C3
MI11326	AT2G30100.1	1.36742	1.95302	1.06469	1.52064	C4	| Symbols: | pentatricopeptide (PPR) repeat-containing protein | chr2:12847828-12849520 FORWARD LENGTH=503	9e-97	[29.5.11.1] protein.degradation.ubiquitin.ubiquitin
MI78180	AT5G45020.2	1.21369	1.60761	1.14592	1.51785	C3	| Symbols: | Glutathione S-transferase family protein | chr5:18169206-18170488 FORWARD LENGTH=325	2e-18	[35.2.1001] not assigned.unknown
MI56902	AT1G48790.1	1.29272	1.68468	1.15533	1.50563	C4	| Symbols: AMSH1 | associated molecule with the SH3 domain of STAM 1 | chr1:18043925-18047427 REVERSE LENGTH=507	3e-93	[35.1.1023] not assigned.no ontology
MI32263	AT5G26710.1	0.860127	1.63114	0.788653	1.4956	C3	| Symbols: | Glutamyl/glutaminyl-tRNA synthetase, class Ic | chr5:9305673-9308247 FORWARD LENGTH=719	2e-61	[29.1.17] protein.aa activation.glutamate-tRNA ligase
MI46201	AT1G73820.1	1.07921	1.61095	0.997897	1.48957	C3	| Symbols: | Ssu72-like family protein | chr1:27755740-27757158 REVERSE LENGTH=193	3e-62
MI49216	No BLASTX hits	1.44836	1.98534	1.0864	1.48918	C4
MI49901	No BLASTX hits	0.723232	0.570622	1.87707	1.48099	C6
MI67873	AT1G48670.1	0.960497	1.71035	0.828461	1.47524	C3	| Symbols: | auxin-responsive GH3 family protein | chr1:17998946-18001200 REVERSE LENGTH=525	3e-06	[17.2.3] hormone metabolism.auxin.induced-regulated-responsive-activated
MI36547	AT3G61770.1	1.26484	1.7401	1.06676	1.46759	C4	| Symbols: | Acid phosphatase/vanadium-dependent haloperoxidase-related protein | chr3:22864635-22866248 FORWARD LENGTH=284	1e-104	[35.2.1001] not assigned.unknown
MI57009	AT1G10070.3	0.819356	0.656982	1.82849	1.46613	C6	| Symbols: ATBCAT-2, BCAT-2 | branched-chain amino acid transaminase 2 | chr1:3288672-3290164 FORWARD LENGTH=318	3e-62
MI75256	AT2G13810.1	1.14175	1.65747	1.00932	1.46522	C4	| Symbols: ALD1 | AGD2-like defense response protein 1 | chr2:5768489-5772138 FORWARD LENGTH=456	1e-110	[13.1.6.2] amino acid metabolism.synthesis.aromatic aa.phenylalanine and tyrosine
MI67755	AT5G23970.1	1.08206	1.91112	0.828734	1.4637	C4	| Symbols: | HXXXD-type acyl-transferase family protein | chr5:8096326-8097612 FORWARD LENGTH=428	1e-65	[16.2] secondary metabolism.phenylpropanoids
MI65753	AT4G23100.3	0.796277	0.61061	1.90793	1.46306	C6	| Symbols: GSH1 | glutamate-cysteine ligase | chr4:12103458-12106751 REVERSE LENGTH=522	0	[21.2.2] redox.ascorbate and glutathione.glutathione
MI37303	AT4G08460.3	1.25214	1.96582	0.928321	1.45744	C4	| Symbols: | Protein of unknown function (DUF1644) | chr4:5377378-5378202 REVERSE LENGTH=274	3e-85	[29.5.11.4.2] protein.degradation.ubiquitin.E3.RING
MI15896	AT1G16300.1	1.30907	1.87117	1.01942	1.45715	C4	| Symbols: GAPCP-2 | glyceraldehyde-3-phosphate dehydrogenase of plastid 2 | chr1:5574433-5577406 FORWARD LENGTH=420	5e-36	[4.2.8] glycolysis.plastid branch.glyceraldehyde 3-phosphate dehydrogenase (GAP-DH)
MI16303	AT2G32580.1	1.30003	1.90216	0.989151	1.4473	C4	| Symbols: | Protein of unknown function (DUF1068) | chr2:13827849-13829135 FORWARD LENGTH=183	6e-66	[35.2.1001] not assigned.unknown
MI30442	AT3G05900.1	0.75628	1.95215	0.559571	1.4444	C4	| Symbols: | neurofilament protein-related | chr3:1761408-1763854 REVERSE LENGTH=673	8e-20	[35.1.1023] not assigned.no ontology
MI22941	AT2G05620.1	1.09198	1.55534	1.01216	1.44165	C3	| Symbols: PGR5 | proton gradient regulation 5 | chr2:2081204-2081687 REVERSE LENGTH=133	9e-53	[1.1.40] PS.lightreaction.cyclic electron flow-chlororespiration
MI9073	AT2G30600.4	1.42964	1.69578	1.21125	1.43674	C2	| Symbols: | BTB/POZ domain-containing protein | chr2:13037410-13041475 FORWARD LENGTH=809	0	[35.1.9] not assigned.no ontology.BTB/POZ domain-containing protein
MI2524	AT5G09810.1	1.20757	1.94965	0.886324	1.43098	C4	| Symbols: ACT7 | actin 7 | chr5:3052809-3054220 FORWARD LENGTH=377	8e-33	[31.1] cell.organisation
MI39995	AT5G44510.1	0.691955	1.6356	0.604496	1.42887	C3	| Symbols: TAO1 | target of AVRB operation1 | chr5:17929673-17934188 REVERSE LENGTH=1187	4e-07	[20.1.7] stress.biotic.PR-proteins
MI54902	No BLASTX hits	0.918426	1.78808	0.733269	1.4276	C4
MI35763	AT5G56260.1	1.10068	1.55091	1.00671	1.4185	C3	| Symbols: | Ribonuclease E inhibitor RraA/Dimethylmenaquinone methyltransferase | chr5:22775549-22776049 REVERSE LENGTH=166	3e-80	[25] C1-metabolism
MI92612	No BLASTX hits	1.18918	1.92689	0.873787	1.41584	C4
MI49078	AT4G20910.2	1.44529	1.72932	1.18266	1.41508	C2	| Symbols: HEN1 | double-stranded RNA binding protein-related / DsRBD protein-related | chr4:11186264-11190575 REVERSE LENGTH=942	8e-20	[27.1.21] RNA.processing.siRNA methyltransferase
MI86895	AT5G55910.1	1.25446	1.82287	0.973483	1.41458	C4	| Symbols: D6PK | D6 protein kinase | chr5:22640055-22641634 REVERSE LENGTH=498	1e-92
MI50596	AT4G02110.1	1.01328	1.70007	0.838908	1.40751	C4	| Symbols: | transcription coactivators | chr4:935191-940191 FORWARD LENGTH=1329	1e-120	[35.1.1023] not assigned.no ontology
MI82647	AT2G43610.1	0.78632	0.61171	1.80599	1.40495	C6	| Symbols: | Chitinase family protein | chr2:18088058-18089184 REVERSE LENGTH=281	5e-63	[20.1.1001] stress.biotic
MI90641	AT4G38180.1	0.848564	0.618513	1.91903	1.39877	C6	| Symbols: FRS5 | FAR1-related sequence 5 | chr4:17906702-17909404 REVERSE LENGTH=788	1e-102	[30.11] signalling.light
MI35432	AT4G10790.1	0.939718	1.93836	0.667698	1.37726	C4	| Symbols: | UBX domain-containing protein | chr4:6640752-6643035 REVERSE LENGTH=480	1e-14	[29.5] protein.degradation
MI37668	AT1G49540.2	1.31994	1.74616	1.03694	1.37178	C4	| Symbols: ELP2, AtELP2 | elongator protein 2 | chr1:18333767-18337382 REVERSE LENGTH=840	5e-88	[35.1.1023] not assigned.no ontology
MI26446	AT2G36950.1	0.741328	1.51171	0.669937	1.36613	C3	| Symbols: | Heavy metal transport/detoxification superfamily protein | chr2:15515216-15516754 FORWARD LENGTH=386	9e-64	[34.99] transport.misc
MI80452	AT2G29980.1	1.10527	1.69451	0.88698	1.35984	C4	| Symbols: FAD3 | fatty acid desaturase 3 | chr2:12781787-12784946 REVERSE LENGTH=386	1e-144	[11.2.3] lipid metabolism.FA desaturation.omega 3 desaturase
MI39843	No BLASTX hits	1.15819	1.55287	1.0135	1.35888	C4
MI75601	AT1G34245.1	1.07484	1.76833	0.818506	1.3466	C4	| Symbols: EPF2 | Putative membrane lipoprotein | chr1:12472990-12473631 FORWARD LENGTH=120	6e-54	[35.2.1001] not assigned.unknown
MI19768	AT3G04350.1	1.29366	1.5755	1.10388	1.34437	C4	| Symbols: | Plant protein of unknown function (DUF946) | chr3:1153972-1156469 REVERSE LENGTH=567	2e-88	[35.2.1001] not assigned.unknown
MI46029	AT1G76490.1	1.05463	1.69613	0.833969	1.34126	C4	| Symbols: HMG1, HMGR1, AtHMGR1 | hydroxy methylglutaryl CoA reductase 1 | chr1:28695801-28698206 FORWARD LENGTH=642	3e-15
MI70204	AT3G12685.1	1.26112	1.96385	0.860521	1.34002	C4	| Symbols: | Acid phosphatase/vanadium-dependent haloperoxidase-related protein | chr3:4029245-4030261 REVERSE LENGTH=213	2e-08	[35.2.1001] not assigned.unknown
MI68495	No BLASTX hits	1.41746	1.82286	1.03916	1.33636	C2
MI64306	No BLASTX hits	1.23269	1.79873	0.91435	1.33421	C4
MI35242	AT2G38050.1	0.903923	1.78285	0.673936	1.32924	C4	| Symbols: DET2, DWF6, ATDET2 | 3-oxo-5-alpha-steroid 4-dehydrogenase family protein | chr2:15921303-15922176 REVERSE LENGTH=262	1e-120	[17.3.1.1.1] hormone metabolism.brassinosteroid.synthesis-degradation.BRs.DET2
MI45650	AT1G67250.1	0.848269	0.583528	1.92367	1.3233	C6	| Symbols: | Proteasome maturation factor UMP1 | chr1:25163808-25164967 REVERSE LENGTH=141	9e-43	[29.5.11.20] protein.degradation.ubiquitin.proteasom
MI50496	AT3G17090.1	1.37348	1.68752	1.0737	1.3192	C2	| Symbols: | Protein phosphatase 2C family protein | chr3:5826984-5829327 FORWARD LENGTH=384	1e-121	[29.4] protein.postranslational modification
MI33813	AT5G14790.1	1.03198	1.68211	0.80791	1.31688	C4	| Symbols: | ARM repeat superfamily protein | chr5:4784058-4785508 FORWARD LENGTH=346	9e-56	[35.2.1001] not assigned.unknown
MI55759	AT4G19210.1	0.746254	1.50856	0.649135	1.31223	C3	| Symbols: ATRLI2, RLI2 | RNAse l inhibitor protein 2 | chr4:10501906-10504776 FORWARD LENGTH=605	5e-86	[27.2] RNA.transcription
MI93785	AT5G10140.1	1.17959	1.746	0.885959	1.31137	C4	| Symbols: FLC, FLF, AGL25 | K-box region and MADS-box transcription factor family protein | chr5:3173724-3179339 REVERSE LENGTH=196	6e-58	[27.3.24] RNA.regulation of transcription.MADS box transcription factor family
MI87394	AT2G02470.2	0.751892	0.506623	1.93988	1.30709	C6	| Symbols: AL6 | alfin-like 6 | chr2:652837-654621 FORWARD LENGTH=247	1e-105	[27.3.2] RNA.regulation of transcription.Alfin-like
MI14639	AT2G40540.2	0.858801	1.50143	0.746588	1.30525	C3	| Symbols: KT2, ATKT2, SHY3, KUP2, ATKUP2, TRK2 | potassium transporter 2 | chr2:16931445-16934516 FORWARD LENGTH=794	6e-47	[34.15] transport.potassium
MI63882	AT1G08610.1	0.795617	0.54616	1.89964	1.30403	C6	| Symbols: | Pentatricopeptide repeat (PPR) superfamily protein | chr1:2733788-2735467 REVERSE LENGTH=559	2e-58	[35.1.5] not assigned.no ontology.pentatricopeptide (PPR) repeat-containing protein
MI20268	No BLASTX hits	0.729926	0.551928	1.72055	1.30098	C6
MI38518	AT4G33210.1	1.15899	1.90442	0.786345	1.2921	C4	| Symbols: SLOMO | F-box family protein | chr4:16015971-16020697 REVERSE LENGTH=990	7e-78	[29.5.11.4.3.2] protein.degradation.ubiquitin.E3.SCF.FBOX
MI22470	AT5G41060.1	1.12078	1.89608	0.763649	1.2919	C4	| Symbols: | DHHC-type zinc finger family protein | chr5:16435602-16437540 FORWARD LENGTH=410	0	[27.3.99] RNA.regulation of transcription.unclassified
MI28435	AT5G02500.1	1.46887	1.96382	0.964042	1.28889	C2	| Symbols: HSC70-1, HSP70-1, AT-HSC70-1, HSC70 | heat shock cognate protein 70-1 | chr5:554055-556334 REVERSE LENGTH=651	3e-91
MI50040	AT4G24270.2	0.807706	0.633396	1.63916	1.28541	C6	| Symbols: EMB140 | EMBRYO DEFECTIVE 140 | chr4:12581765-12587293 REVERSE LENGTH=817	1e-121	[27.4] RNA.RNA binding
MI47667	AT3G48410.1	0.798865	0.628834	1.62946	1.28264	C6	| Symbols: | alpha/beta-Hydrolases superfamily protein | chr3:17925786-17928100 REVERSE LENGTH=385	2e-33
MI54790	AT5G59730.2	0.940549	1.71405	0.703161	1.28143	C4	| Symbols: ATEXO70H7, EXO70H7 | exocyst subunit exo70 family protein H7 | chr5:24064096-24066004 REVERSE LENGTH=632	3e-23	[27.3.99] RNA.regulation of transcription.unclassified
MI62222	No BLASTX hits	1.33324	1.59845	1.06228	1.27359	C2
MI23349	AT5G60390.3	0.790293	0.567677	1.76912	1.27078	C6	| Symbols: | GTP binding Elongation factor Tu family protein | chr5:24289226-24290675 FORWARD LENGTH=449	4e-57
MI23174	AT1G73130.1	1.05585	1.6338	0.820218	1.26919	C4	| Symbols: | unknown protein; BEST Arabidopsis thaliana protein match is: unknown protein (TAIR:AT1G17780.2); Has 1447 Blast hits to 774 proteins in 215 species: Archae - 0; Bacteria - 679; Metazoa - 377; Fungi - 171; Plants - 42; Viruses - 6; Other Eukaryotes - 172 (source: NCBI BLink). | chr1:27499467-27501896 FORWARD LENGTH=646	4e-26	[35.2.1001] not assigned.unknown
MI3043	No BLASTX hits	0.782855	0.566742	1.75216	1.26846	C6
MI86365	AT5G11440.1	0.730175	0.639931	1.44713	1.26827	C6	| Symbols: CID5, IPD1 | CTC-interacting domain 5 | chr5:3653060-3653607 REVERSE LENGTH=155	2e-37	[35.2.1001] not assigned.unknown
MI12463	AT3G24140.1	0.992198	1.56253	0.804933	1.26762	C4	| Symbols: FMA | basic helix-loop-helix (bHLH) DNA-binding superfamily protein | chr3:8715525-8717772 REVERSE LENGTH=414	2e-14	[27.3.6] RNA.regulation of transcription.bHLH,Basic Helix-Loop-Helix family
MI42524	AT1G64790.2	0.961241	0.640974	1.89705	1.26499	C6	| Symbols: ILA | ILITYHIA | chr1:24065232-24083403 REVERSE LENGTH=2696	1e-104	[29.2] protein.synthesis
MI75179	AT2G20770.1	1.27455	1.80441	0.892807	1.26397	C2	| Symbols: GCL2 | GCR2-like 2 | chr2:8945380-8947041 FORWARD LENGTH=405	1e-11	[35.1.1023] not assigned.no ontology
MI35562	AT5G63120.2	0.975154	1.93771	0.636065	1.26391	C4	| Symbols: | P-loop containing nucleoside triphosphate hydrolases superfamily protein | chr5:25318967-25322071 REVERSE LENGTH=591	1e-101	[27.1] RNA.processing
MI69946	AT2G16570.1	1.18573	1.54061	0.972505	1.26357	C4	| Symbols: ATASE, ATASE1, ASE1 | GLN phosphoribosyl pyrophosphate amidotransferase 1 | chr2:7180424-7182124 REVERSE LENGTH=566	6e-83	[23.1.2.1] nucleotide metabolism.synthesis.purine.amidophosphoribosyltransferase
MI51829	AT2G22660.2	1.31818	1.75775	0.946752	1.26247	C2	| Symbols: | Protein of unknown function (duplicated DUF1399) | chr2:9627737-9630840 FORWARD LENGTH=819	8e-38	[35.1.40] not assigned.no ontology.glycine rich proteins
MI635	AT3G11260.1	0.78948	0.648078	1.53328	1.25866	C6	| Symbols: WOX5 | WUSCHEL related homeobox 5 | chr3:3527606-3528263 FORWARD LENGTH=182	1e-41	[27.3.22] RNA.regulation of transcription.HB,Homeobox transcription factor family
MI3848	AT1G32440.1	1.3724	1.62858	1.05339	1.25002	C2	| Symbols: PKp3 | plastidial pyruvate kinase 3 | chr1:11712205-11714963 FORWARD LENGTH=571	1e-111
MI70752	AT4G02270.1	0.878568	0.611129	1.79222	1.24666	C6	| Symbols: RHS13 | root hair specific 13 | chr4:992383-992996 REVERSE LENGTH=165	1e-72	[20.2.99] stress.abiotic.unspecified
MI27301	AT2G16710.3	0.768452	1.64203	0.582608	1.24492	C4	| Symbols: | Iron-sulphur cluster biosynthesis family protein | chr2:7248294-7250013 FORWARD LENGTH=143	6e-33	[18.7] Co-factor and vitamine metabolism.iron-sulphur clusters
MI51151	AT4G34990.1	0.962015	1.72783	0.688875	1.23725	C4	| Symbols: AtMYB32, MYB32 | myb domain protein 32 | chr4:16661370-16662289 REVERSE LENGTH=274	1e-110	[27.3.25] RNA.regulation of transcription.MYB domain transcription factor family
MI28299	AT1G48550.2	0.839836	1.76468	0.587988	1.23549	C4	| Symbols: | Vacuolar protein sorting-associated protein 26 | chr1:17950792-17952645 REVERSE LENGTH=324	1e-19	[29.3.4.3] protein.targeting.secretory pathway.vacuole
MI24265	AT5G40760.1	0.673127	0.551573	1.50729	1.2351	C6	| Symbols: G6PD6 | glucose-6-phosphate dehydrogenase 6 | chr5:16311284-16314556 FORWARD LENGTH=515	1e-118	[7.1.1] OPP.oxidative PP.G6PD
MI71302	AT2G17630.1	0.728605	0.583438	1.53945	1.23273	C6	| Symbols: | Pyridoxal phosphate (PLP)-dependent transferases superfamily protein | chr2:7666637-7667905 FORWARD LENGTH=422	0	[13.1.5.1.2] amino acid metabolism.synthesis.serine-glycine-cysteine group.serine.phosphoserine aminotransferase
MI75641	AT4G19970.1	0.683445	0.663238	1.26768	1.2302	C6	| Symbols: | CONTAINS InterPro DOMAIN/s: Nucleotide-diphospho-sugar transferase, predicted (InterPro:IPR005069); BEST Arabidopsis thaliana protein match is: Nucleotide-diphospho-sugar transferase family protein (TAIR:AT5G44820.1); Has 801 Blast hits to 466 proteins in 35 species: Archae - 0; Bacteria - 0; Metazoa - 2; Fungi - 0; Plants - 750; Viruses - 0; Other Eukaryotes - 49 (source: NCBI BLink…	1e-172	[35.2.1001] not assigned.unknown
MI11592	AT1G19870.1	0.75906	1.6006	0.582941	1.22922	C4	| Symbols: iqd32 | IQ-domain 32 | chr1:6895400-6898539 REVERSE LENGTH=794	1e-14	[30.3] signalling.calcium
MI51158	AT1G72530.1	1.39225	1.62637	1.05082	1.22752	C2	| Symbols: | plastid developmental protein DAG, putative | chr1:27312999-27313937 FORWARD LENGTH=188	1e-86	[33.99] development.unspecified
MI33827	No BLASTX hits	0.839316	0.626557	1.6368	1.22188	C6
MI61823	AT1G16270.2	0.958475	1.82213	0.63751	1.21195	C4	| Symbols: | Protein kinase superfamily protein with octicosapeptide/Phox/Bem1p domain | chr1:5563890-5568145 FORWARD LENGTH=1147	4e-64	[29.4] protein.postranslational modification
MI23521	AT3G55770.5	1.16167	1.55961	0.900252	1.20864	C4	| Symbols: | GATA type zinc finger transcription factor family protein | chr3:20703799-20705115 FORWARD LENGTH=199	9e-96	[27.3.50] RNA.regulation of transcription.General Transcription
MI48004	AT1G15240.3	1.01496	0.669941	1.81553	1.19838	C6	| Symbols: | Phox-associated domain;Phox-like;Sorting nexin, C-terminal | chr1:5243799-5248498 FORWARD LENGTH=1012	3e-23	[35.1.1023] not assigned.no ontology
MI69553	AT5G60410.5	0.873088	0.559214	1.86592	1.19512	C6	| Symbols: ATSIZ1, SIZ1 | DNA-binding protein with MIZ/SP-RING zinc finger, PHD-finger and SAP domain | chr5:24295226-24300792 FORWARD LENGTH=885	5e-46
MI94537	AT4G34860.2	0.934672	0.644466	1.72554	1.18978	C6	| Symbols: | Plant neutral invertase family protein | chr4:16609955-16612019 REVERSE LENGTH=571	7e-88	[2.2.1.3.1] major CHO metabolism.degradation.sucrose.invertases.neutral
MI41200	AT3G58040.1	0.9359	1.67652	0.662448	1.18667	C4	| Symbols: SINAT2 | seven in absentia of Arabidopsis 2 | chr3:21489612-21491085 FORWARD LENGTH=308	1e-178	[33.99] development.unspecified
MI70240	AT5G41870.1	1.32417	1.74975	0.897704	1.18622	C2	| Symbols: | Pectin lyase-like superfamily protein | chr5:16758817-16760490 REVERSE LENGTH=449	9e-88	[10.6.3] cell wall.degradation.pectate lyases and polygalacturonases
MI54594	AT1G03475.1	0.827597	1.83282	0.535152	1.18516	C4	| Symbols: LIN2, HEMF1, ATCPO-I | Coproporphyrinogen III oxidase | chr1:869302-871175 REVERSE LENGTH=386	0
MI4253	AT1G67810.1	1.13984	1.69077	0.796457	1.18142	C4	| Symbols: SUFE2 | sulfur E2 | chr1:25426488-25427264 FORWARD LENGTH=258	9e-91	[18.7] Co-factor and vitamine metabolism.iron-sulphur clusters
MI70373	AT1G64990.2	1.2438	1.95424	0.749369	1.17739	C2	| Symbols: GTG1 | GPCR-type G protein 1 | chr1:24140183-24145866 REVERSE LENGTH=468	2e-61	[35.2.1001] not assigned.unknown
MI31713	AT3G18390.1	1.03429	0.629909	1.93098	1.17602	C6	| Symbols: EMB1865 | CRS1 / YhbY (CRM) domain-containing protein | chr3:6313572-6317584 FORWARD LENGTH=848	5e-52	[33.99] development.unspecified
MI56280	AT2G40610.1	0.724897	0.661442	1.28734	1.17465	C6	| Symbols: ATEXPA8, EXP8, ATEXP8, ATHEXP ALPHA 1.11, EXPA8 | expansin A8 | chr2:16949121-16950472 REVERSE LENGTH=253	3e-81
MI42012	AT5G03240.3	0.901444	0.643175	1.64586	1.17431	C6	| Symbols: UBQ3 | polyubiquitin 3 | chr5:771976-772896 REVERSE LENGTH=306	1e-37
MI75185	No BLASTX hits	1.11882	1.83521	0.715089	1.17297	C4
MI29137	AT1G19835.2	1.17442	1.80811	0.761556	1.17248	C2	| Symbols: | Plant protein of unknown function (DUF869) | chr1:6856212-6859513 REVERSE LENGTH=982	1e-58	[35.2.1001] not assigned.unknown
MI79106	AT1G01140.1	0.982921	1.56387	0.735536	1.17027	C4	| Symbols: CIPK9, SnRK3.12, PKS6 | CBL-interacting protein kinase 9 | chr1:64398-67512 REVERSE LENGTH=447	1e-118
MI44493	No BLASTX hits	0.845718	1.50494	0.657568	1.17013	C4
MI61650	No BLASTX hits	0.883161	1.78947	0.576262	1.16763	C4
MI30825	No BLASTX hits	0.778243	1.59895	0.568249	1.1675	C4
MI76539	AT1G59840.2	1.39063	1.64858	0.979617	1.16132	C2	| Symbols: CCB4 | cofactor assembly of complex C | chr1:22026569-22028174 FORWARD LENGTH=297	2e-35	[29.8] protein.assembly and cofactor ligation
MI44140	AT5G67530.1	1.26994	1.60533	0.917598	1.15993	C2	| Symbols: ATPUB49, PUB49 | plant U-box 49 | chr5:26941260-26943878 FORWARD LENGTH=595	2e-63	[31.3.1] cell.cycle.peptidylprolyl isomerase
MI48656	AT1G14850.1	0.953175	1.64226	0.673033	1.1596	C4	| Symbols: NUP155 | nucleoporin 155 | chr1:5116921-5123259 REVERSE LENGTH=1464	2e-11	[29.3.1] protein.targeting.nucleus
MI65768	AT4G33780.1	1.27688	1.79003	0.82452	1.15588	C2	| Symbols: | FUNCTIONS IN: molecular_function unknown; INVOLVED IN: biological_process unknown; LOCATED IN: chloroplast; EXPRESSED IN: 24 plant structures; EXPRESSED DURING: 15 growth stages; BEST Arabidopsis thaliana protein match is: short hypocotyl in white light1 (TAIR:AT1G69935.1); Has 40 Blast hits to 40 proteins in 10 species: Archae - 0; Bacteria - 0; Metazoa - 0; Fungi - 0; Plants - 40; …	3e-24	[35.2.1001] not assigned.unknown
MI63884	No BLASTX hits	1.35312	1.98524	0.787682	1.15565	C2
MI75064	No BLASTX hits	0.802329	1.70821	0.54257	1.15517	C4
MI27884	AT2G23140.2	0.848512	1.52907	0.640556	1.15432	C4	| Symbols: | RING/U-box superfamily protein with ARM repeat domain | chr2:9845696-9848762 REVERSE LENGTH=826	1e-135	[29.5.11.4.2] protein.degradation.ubiquitin.E3.RING
MI61962	AT5G08610.1	1.17852	1.70985	0.793132	1.15071	C2	| Symbols: | P-loop containing nucleoside triphosphate hydrolases superfamily protein | chr5:2790341-2794059 FORWARD LENGTH=850	5e-89	[27.1.2] RNA.processing.RNA helicase
MI36070	AT3G11450.1	1.13776	1.77711	0.735875	1.14939	C2	| Symbols: | DnaJ domain ;Myb-like DNA-binding domain | chr3:3605459-3607402 REVERSE LENGTH=647	2e-55	[31.2] cell.division
MI37701	AT1G67730.1	0.736629	0.515435	1.63538	1.14431	C6	| Symbols: YBR159, KCR1, ATKCR1 | beta-ketoacyl reductase 1 | chr1:25391676-25393365 FORWARD LENGTH=318	6e-26	[16.7.1001] secondary metabolism.wax
MI54760	AT3G24570.1	1.02541	1.90032	0.616733	1.14295	C4	| Symbols: | Peroxisomal membrane 22 kDa (Mpv17/PMP22) family protein | chr3:8966675-8968530 REVERSE LENGTH=235	3e-99
MI41832	AT2G20400.1	1.39815	1.76667	0.904003	1.14227	C2	| Symbols: | myb-like HTH transcriptional regulator family protein | chr2:8799624-8801621 FORWARD LENGTH=397	7e-69	[27.3.20] RNA.regulation of transcription.G2-like transcription factor family, GARP
MI11143	No BLASTX hits	0.933838	1.8185	0.582361	1.13406	C4
MI73209	AT3G49730.1	0.906842	1.76757	0.580356	1.1312	C4	| Symbols: | Tetratricopeptide repeat (TPR)-like superfamily protein | chr3:18445730-18447646 REVERSE LENGTH=638	3e-88	[35.1.5] not assigned.no ontology.pentatricopeptide (PPR) repeat-containing protein
MI87702	AT1G26110.1	0.786441	1.61839	0.547104	1.12587	C4	| Symbols: DCP5 | decapping 5 | chr1:9024616-9027556 REVERSE LENGTH=611	1e-50	[35.2.1001] not assigned.unknown
MI21885	AT1G76950.1	0.966674	1.71988	0.629818	1.12055	C4	| Symbols: PRAF1 | Regulator of chromosome condensation (RCC1) family with FYVE zinc finger domain | chr1:28906952-28911325 FORWARD LENGTH=1103	4e-86	[31.2] cell.division
MI9525	AT5G23660.1	1.3495	1.77655	0.84794	1.11627	C2	| Symbols: MTN3, SWEET12, AtSWEET12 | homolog of Medicago truncatula MTN3 | chr5:7971936-7973796 REVERSE LENGTH=285	1e-144	[33.99] development.unspecified
MI75143	No BLASTX hits	1.24712	1.5096	0.921314	1.11522	C2
MI22091	AT3G63220.2	0.704887	0.585232	1.33834	1.11115	C6	| Symbols: | Galactose oxidase/kelch repeat superfamily protein | chr3:23357540-23358598 REVERSE LENGTH=352	2e-88	[29.5.11.4.3.2] protein.degradation.ubiquitin.E3.SCF.FBOX
MI37695	AT4G34390.1	1.3014	1.61765	0.892448	1.10932	C2	| Symbols: XLG2 | extra-large GTP-binding protein 2 | chr4:16441579-16444840 FORWARD LENGTH=861	5e-56	[30.5] signalling.G-proteins
MI77135	AT1G62975.1	0.709275	0.666755	1.1769	1.10635	C6	| Symbols: | basic helix-loop-helix (bHLH) DNA-binding superfamily protein | chr1:23328901-23330522 FORWARD LENGTH=259	3e-51	[27.3.6] RNA.regulation of transcription.bHLH,Basic Helix-Loop-Helix family
MI81938	AT3G02600.5	1.46239	1.57673	1.02575	1.10595	C2	| Symbols: LPP3, ATLPP3 | lipid phosphate phosphatase 3 | chr3:552937-554411 FORWARD LENGTH=314	1e-26	[26.13] misc.acid and other phosphatases
MI81976	AT1G03880.1	0.864832	0.648933	1.47317	1.1054	C6	| Symbols: CRU2, CRB | cruciferin 2 | chr1:985786-987916 FORWARD LENGTH=455	4e-17	[33.1] development.storage proteins
MI20487	AT1G14320.1	1.432	1.56916	1.00481	1.10106	C2	| Symbols: SAC52, RPL10, RPL10A | Ribosomal protein L16p/L10e family protein | chr1:4888270-4889408 FORWARD LENGTH=220	1e-112	[29.2.1.2.2.10] protein.synthesis.ribosomal protein.eukaryotic.60S subunit.L10
MI22417	No BLASTX hits	0.916657	0.520373	1.92675	1.09379	C6
MI23471	AT5G02502.1	1.04708	1.65952	0.689355	1.09256	C4	| Symbols: | Oligosaccaryltransferase | chr5:558604-558711 REVERSE LENGTH=35	4e-06	[35.2.1001] not assigned.unknown
MI91875	AT4G37310.1	0.742995	1.56634	0.514954	1.08559	C4	| Symbols: CYP81H1 | cytochrome P450, family 81, subfamily H, polypeptide 1 | chr4:17556152-17558833 REVERSE LENGTH=518	5e-77	[26.10] misc.cytochrome P450
MI64924	AT5G55300.1	1.14889	1.82377	0.683647	1.08523	C2	| Symbols: MGO1, TOP1ALPHA, TOP1 | DNA topoisomerase I alpha | chr5:22424837-22429045 REVERSE LENGTH=916	0	[28.1] DNA.synthesis/chromatin structure
MI40286	AT5G52230.2	0.840184	0.63264	1.44099	1.08504	C6	| Symbols: MBD13 | methyl-CPG-binding domain protein 13 | chr5:21208097-21211634 REVERSE LENGTH=746	2e-06	[35.2.1001] not assigned.unknown
MI45184	AT4G22910.1	1.34705	1.62514	0.894071	1.07865	C2	| Symbols: FZR2, CCS52A1 | FIZZY-related 2 | chr4:12012743-12015663 FORWARD LENGTH=483	0	[31.3] cell.cycle
MI70137	AT1G51440.1	1.27527	1.77163	0.775535	1.07739	C2	| Symbols: | alpha/beta-Hydrolases superfamily protein | chr1:19070971-19072554 FORWARD LENGTH=527	4e-14	[11.9.2.1] lipid metabolism.lipid degradation.lipases.triacylglycerol lipase
MI1421	AT5G41330.1	1.4907	1.54715	1.03437	1.07354	C2	| Symbols: | BTB/POZ domain with WD40/YVTN repeat-like protein | chr5:16536452-16537828 REVERSE LENGTH=458	3e-68	[34.15] transport.potassium
MI60324	No BLASTX hits	1.25022	1.77344	0.755769	1.07206	C2
MI80339	AT5G57860.2	1.07618	0.661737	1.73714	1.06815	C5	| Symbols: | Ubiquitin-like superfamily protein | chr5:23437991-23439087 FORWARD LENGTH=95	1e-36	[29.5.11.1] protein.degradation.ubiquitin.ubiquitin
MI90978	AT4G16143.2	1.11603	0.636072	1.869	1.06522	C5	| Symbols: IMPA-2 | importin alpha isoform 2 | chr4:9134450-9137134 REVERSE LENGTH=535	1e-78
MI88243	AT2G27820.1	0.7496	0.51294	1.55194	1.06197	C6	| Symbols: PD1, ADT3 | prephenate dehydratase 1 | chr2:11856808-11858082 FORWARD LENGTH=424	1e-62	[13.1.6.3.1] amino acid metabolism.synthesis.aromatic aa.phenylalanine.arogenate dehydratase / prephenate dehydratase
MI21025	AT2G34300.2	1.38346	1.5226	0.964666	1.06169	C2	| Symbols: | S-adenosyl-L-methionine-dependent methyltransferases superfamily protein | chr2:14473916-14476811 REVERSE LENGTH=770	0	[20.2.3] stress.abiotic.drought/salt
MI44334	AT5G51845.1	0.854591	0.652447	1.39024	1.06139	C6	| Symbols: | Defensin-like (DEFL) family protein | chr5:21077143-21077502 FORWARD LENGTH=73	4e-10	[20.1.7.12] stress.biotic.PR-proteins.plant defensins
MI7386	AT4G33905.1	1.06441	1.5543	0.725327	1.05915	C2	| Symbols: | Peroxisomal membrane 22 kDa (Mpv17/PMP22) family protein | chr4:16254065-16255592 REVERSE LENGTH=261	2e-43	[35.1.1023] not assigned.no ontology
MI18850	No BLASTX hits	0.905702	0.572917	1.67403	1.05893	C6
MI84294	No BLASTX hits	0.834356	0.645986	1.36721	1.05854	C6
MI69542	AT3G10710.1	0.775563	0.649782	1.26296	1.05813	C6	| Symbols: RHS12 | root hair specific 12 | chr3:3352289-3354237 FORWARD LENGTH=561	1e-107	[10.8.1] cell wall.pectin*esterases.PME
MI77613	No BLASTX hits	1.42055	1.85116	0.811984	1.05812	C2
MI74539	AT5G17380.1	0.8841	0.505421	1.84564	1.05511	C6	| Symbols: | Thiamine pyrophosphate dependent pyruvate decarboxylase family protein | chr5:5724920-5726720 REVERSE LENGTH=572	1e-103
MI10671	AT4G32140.1	0.946528	1.70208	0.585867	1.05353	C4	| Symbols: | EamA-like transporter family | chr4:15523037-15525195 REVERSE LENGTH=394	4e-70	[35.2.1001] not assigned.unknown
MI90954	AT3G16630.2	0.786115	1.60098	0.514923	1.04868	C4	| Symbols: ATKINESIN-13A, KINESIN-13A | P-loop containing nucleoside triphosphate hydrolases superfamily protein | chr3:5662660-5667261 REVERSE LENGTH=794	8e-59	[31.1] cell.organisation
MI1114	No BLASTX hits	0.804463	0.518148	1.62369	1.0458	C6
MI39598	AT4G37430.1	0.986105	0.608315	1.68539	1.0397	C6	| Symbols: CYP91A2, CYP81F1 | cytochrome P450, family 91, subfamily A, polypeptide 2 | chr4:17597242-17598829 FORWARD LENGTH=500	0	[26.10] misc.cytochrome P450
MI47788	AT5G42970.1	0.81302	0.576745	1.46236	1.03738	C6	| Symbols: COP8, FUS4, EMB134, COP14, CSN4, FUS8, ATS4 | Proteasome component (PCI) domain protein | chr5:17237470-17240649 REVERSE LENGTH=397	4e-72	[30.11.1] signalling.light.COP9 signalosome
MI14714	AT2G42450.1	1.01856	1.57629	0.668909	1.03518	C2	| Symbols: | alpha/beta-Hydrolases superfamily protein | chr2:17672425-17674854 REVERSE LENGTH=546	5e-67	[11.9.2.1] lipid metabolism.lipid degradation.lipases.triacylglycerol lipase
MI21804	AT4G27950.1	1.09319	0.648075	1.74479	1.03437	C5	| Symbols: CRF4 | cytokinin response factor 4 | chr4:13909732-13910739 REVERSE LENGTH=335	2e-71	[27.3.3] RNA.regulation of transcription.AP2/EREBP, APETALA2/Ethylene-responsive element binding protein family
MI70463	AT2G11000.2	1.22019	1.58415	0.792066	1.02833	C2	| Symbols: ATMAK10, MAK10 | MAK10 homologue | chr2:4341328-4347768 REVERSE LENGTH=713	2e-76	[35.1.1023] not assigned.no ontology
MI82156	No BLASTX hits	0.800145	0.651865	1.25745	1.02443	C6
MI66239	AT1G19690.1	1.1052	0.663895	1.69838	1.02022	C5	| Symbols: | NAD(P)-binding Rossmann-fold superfamily protein | chr1:6807925-6809562 REVERSE LENGTH=352	2e-46	[35.2.1001] not assigned.unknown
MI65393	AT5G21920.1	1.09873	0.650841	1.71991	1.0188	C5	| Symbols: YLMG2, ATYLMG2 | YGGT family protein | chr5:7241350-7242765 REVERSE LENGTH=251	8e-90
MI24101	AT1G43760.1	0.783222	0.567269	1.40542	1.01791	C6	| Symbols: | DNAse I-like superfamily protein | chr1:16528880-16531065 REVERSE LENGTH=626	2e-12	[35.2.1001] not assigned.unknown
MI76730	AT1G17060.1	0.826975	0.585626	1.43652	1.01728	C6	| Symbols: CYP72C1, SOB7 | cytochrome p450 72c1 | chr1:5832282-5835255 REVERSE LENGTH=476	7e-90	[17.3.1.1.5] hormone metabolism.brassinosteroid.synthesis-degradation.BRs.metabolic regulation
MI48732	No BLASTX hits	0.796956	0.620347	1.29385	1.00713	C6
MI71606	AT4G03050.2	0.879685	0.518215	1.70636	1.0052	C6	| Symbols: AOP3 | 2-oxoglutarate (2OG) and Fe(II)-dependent oxygenase superfamily protein | chr4:1344332-1346127 FORWARD LENGTH=361	4e-20	[16.5.1.1.1.11] secondary metabolism.sulfur-containing.glucosinolates.synthesis.aliphatic.glucosinolate 2-oxoglutarate-dependent dioxygenase (AOP)
MI80010	AT1G18720.1	0.790599	0.566809	1.40192	1.00509	C6	| Symbols: | Protein of unknown function (DUF962) | chr1:6458020-6459658 REVERSE LENGTH=206	2e-75	[35.1.1023] not assigned.no ontology
MI80795	AT2G17265.1	0.673242	0.55706	1.21422	1.00468	C6	| Symbols: HSK, DMR1 | homoserine kinase | chr2:7508606-7509718 FORWARD LENGTH=370	3e-94	[13.1.3.6.1.4] amino acid metabolism.synthesis.aspartate family.misc.homoserine.homoserine kinase
MI48362	AT1G15360.1	1.28129	1.6905	0.760809	1.00379	C2	| Symbols: SHN1, WIN1 | Integrase-type DNA-binding superfamily protein | chr1:5283609-5284506 FORWARD LENGTH=199	1e-58	[17.5.2] hormone metabolism.ethylene.signal transduction
MI9186	AT2G34260.1	0.91925	1.62591	0.566349	1.00172	C4	| Symbols: | transducin family protein / WD-40 repeat family protein | chr2:14465899-14468416 FORWARD LENGTH=353	1e-170	[35.1.1023] not assigned.no ontology
MI91069	AT5G35360.3	0.717494	0.582055	1.23281	1.0001	C6	| Symbols: CAC2 | acetyl Co-enzyme a carboxylase biotin carboxylase subunit | chr5:13584300-13588163 FORWARD LENGTH=555	2e-78	[11.1.1.2.4] lipid metabolism.FA synthesis and FA elongation.Acetyl CoA Carboxylation.heteromeric Complex.Biotin Carboxylase
MI28984	AT1G23200.1	1.23358	1.8593	0.661738	0.997391	C2	| Symbols: | Plant invertase/pectin methylesterase inhibitor superfamily | chr1:8227236-8229400 FORWARD LENGTH=554	2e-80	[10.8.99] cell wall.pectin*esterases.misc
MI13632	AT5G42140.1	1.29173	1.72874	0.744912	0.996922	C2	| Symbols: | Regulator of chromosome condensation (RCC1) family with FYVE zinc finger domain | chr5:16837547-16841640 REVERSE LENGTH=1073	6e-81	[31.2] cell.division
MI69120	AT1G32750.1	1.31139	1.88645	0.688901	0.99099	C2	| Symbols: HAF01, HAF1, HAC13, GTD1, TAF1 | HAC13 protein (HAC13) | chr1:11846385-11856261 REVERSE LENGTH=1919	3e-25	[27.3.54] RNA.regulation of transcription.Histone acetyltransferases
MI6832	AT2G14170.2	1.07305	1.61617	0.657663	0.990536	C2	| Symbols: ALDH6B2 | aldehyde dehydrogenase 6B2 | chr2:5977727-5981489 REVERSE LENGTH=498	1e-157	[13.2.4.3] amino acid metabolism.degradation.branched chain group.valine
MI31502	AT4G15880.1	1.09454	1.64934	0.655674	0.988018	C2	| Symbols: ESD4, ATESD4 | Cysteine proteinases superfamily protein | chr4:9012769-9015797 FORWARD LENGTH=489	5e-76	[29.5.3] protein.degradation.cysteine protease
MI88906	AT3G15950.1	0.749805	0.542744	1.36337	0.986874	C6	| Symbols: NAI2 | DNA topoisomerase-related | chr3:5397783-5402610 REVERSE LENGTH=772	2e-60
MI80393	AT2G43540.1	0.78347	0.515416	1.49938	0.986388	C6	| Symbols: | unknown protein; FUNCTIONS IN: molecular_function unknown; INVOLVED IN: N-terminal protein myristoylation; LOCATED IN: cellular_component unknown; EXPRESSED IN: 22 plant structures; EXPRESSED DURING: 13 growth stages; Has 27 Blast hits to 27 proteins in 12 species: Archae - 0; Bacteria - 0; Metazoa - 0; Fungi - 0; Plants - 27; Viruses - 0; Other Eukaryotes - 0 (source: NCBI BLink). |…	1e-46	[35.2.1001] not assigned.unknown
MI46673	AT5G20040.3	1.19582	1.8517	0.636831	0.986122	C2	| Symbols: IPT9 | isopentenyltransferase 9 | chr5:6767939-6770980 REVERSE LENGTH=469	1e-72	[27.1] RNA.processing
MI65293	AT2G30600.5	0.869786	0.571125	1.49537	0.981902	C6	| Symbols: | BTB/POZ domain-containing protein | chr2:13037410-13041475 FORWARD LENGTH=855	1e-160
MI87179	AT1G02850.5	1.16099	1.83165	0.621508	0.980527	C2	| Symbols: BGLU11 | beta glucosidase 11 | chr1:630569-633085 FORWARD LENGTH=520	1e-08	[26.3] misc.gluco-, galacto- and mannosidases
MI2376	AT1G70180.2	0.810037	0.626231	1.26587	0.978627	C6	| Symbols: | Sterile alpha motif (SAM) domain-containing protein | chr1:26426768-26429097 FORWARD LENGTH=460	8e-72	[35.1.1023] not assigned.no ontology
MI80845	AT5G42850.2	1.47174	1.75177	0.819624	0.975572	C2	| Symbols: | Thioredoxin superfamily protein | chr5:17182072-17182568 REVERSE LENGTH=134	2e-52	[35.2.1001] not assigned.unknown
MI18010	AT5G04810.1	1.111	0.630135	1.71506	0.972744	C5	| Symbols: | pentatricopeptide (PPR) repeat-containing protein | chr5:1390049-1393760 FORWARD LENGTH=952	9e-49	[35.1.5] not assigned.no ontology.pentatricopeptide (PPR) repeat-containing protein
MI77191	AT5G03415.1	0.853313	0.587716	1.40908	0.970499	C6	| Symbols: DPB, ATDPB | Transcription factor DP | chr5:842842-845200 FORWARD LENGTH=385	1e-54	[27.3.18] RNA.regulation of transcription.E2F/DP transcription factor family
MI26140	AT4G29480.1	0.866	0.655028	1.27778	0.96649	C6	| Symbols: | Mitochondrial ATP synthase subunit G protein | chr4:14486265-14487257 REVERSE LENGTH=122	3e-64
MI37012	AT5G17350.1	0.900359	0.660526	1.31498	0.964701	C6	| Symbols: | unknown protein; FUNCTIONS IN: molecular_function unknown; INVOLVED IN: N-terminal protein myristoylation; LOCATED IN: cellular_component unknown; EXPRESSED IN: 15 plant structures; EXPRESSED DURING: 8 growth stages; BEST Arabidopsis thaliana protein match is: unknown protein (TAIR:AT3G03280.1); Has 1807 Blast hits to 1807 proteins in 277 species: Archae - 0; Bacteria - 0; Metazoa - …	3e-56	[35.2.1001] not assigned.unknown
MI46722	AT5G64620.1	0.941185	1.56061	0.579988	0.961695	C2	| Symbols: C/VIF2, ATC/VIF2 | cell wall / vacuolar inhibitor of fructosidase 2 | chr5:25831875-25832417 FORWARD LENGTH=180	6e-58	[26.18] misc.invertase/pectin methylesterase inhibitor family protein
MI84284	AT5G03440.2	0.942119	1.70073	0.532328	0.96097	C2	| Symbols: | unknown protein; BEST Arabidopsis thaliana protein match is: unknown protein (TAIR:AT3G54880.1); Has 35333 Blast hits to 34131 proteins in 2444 species: Archae - 798; Bacteria - 22429; Metazoa - 974; Fungi - 991; Plants - 531; Viruses - 0; Other Eukaryotes - 9610 (source: NCBI BLink). | chr5:857179-857898 REVERSE LENGTH=98	8e-33	[35.2.1001] not assigned.unknown
MI54055	AT4G37590.1	1.17591	1.77053	0.637441	0.959772	C2	| Symbols: NPY5 | Phototropic-responsive NPH3 family protein | chr4:17663080-17665299 REVERSE LENGTH=580	3e-46	[30.11] signalling.light
MI46161	AT4G39917.1	1.03782	0.537625	1.85215	0.959475	C5	| Symbols: LCR45 | low-molecular-weight cysteine-rich 45 | chr4:18515213-18515602 FORWARD LENGTH=82	1e-17	[20.1.7] stress.biotic.PR-proteins
MI78308	AT1G18580.1	0.794153	0.567223	1.34174	0.958335	C6	| Symbols: GAUT11 | galacturonosyltransferase 11 | chr1:6396144-6398005 FORWARD LENGTH=537	2e-09	[26.2] misc.UDP glucosyl and glucoronyl transferases
MI26944	AT5G02810.1	1.47071	1.67554	0.840537	0.957604	C2	| Symbols: PRR7, APRR7 | pseudo-response regulator 7 | chr5:638283-641461 REVERSE LENGTH=727	1e-168	[27.3.66] RNA.regulation of transcription.Psudo ARR transcription factor family
MI73501	AT1G07830.1	0.889861	0.523451	1.61868	0.95217	C6	| Symbols: | ribosomal protein L29 family protein | chr1:2422549-2423392 FORWARD LENGTH=144	3e-60	[29.2.1.1.2.2.29] protein.synthesis.ribosomal protein.prokaryotic.mitochondrion.50S subunit.L29
MI57623	AT1G02340.1	1.13601	0.600268	1.79184	0.94681	C5	| Symbols: HFR1, RSF1, FBI1, REP1 | basic helix-loop-helix (bHLH) DNA-binding superfamily protein | chr1:465933-467685 REVERSE LENGTH=292	9e-55	[30.11] signalling.light
MI70460	AT2G11520.1	1.12305	1.55492	0.683667	0.94657	C2	| Symbols: CRCK3 | calmodulin-binding receptor-like cytoplasmic kinase 3 | chr2:4619145-4621448 FORWARD LENGTH=510	4e-38	[29.4.1.54] protein.postranslational modification.kinase.receptor like cytoplasmatic kinase IV
MI89771	AT4G24340.1	1.02962	1.54819	0.627835	0.944043	C2	| Symbols: | Phosphorylase superfamily protein | chr4:12607475-12609148 FORWARD LENGTH=338	7e-41	[35.1.1023] not assigned.no ontology
MI63252	AT1G66700.1	1.06827	0.663871	1.50951	0.938076	C5	| Symbols: PXMT1 | S-adenosyl-L-methionine-dependent methyltransferases superfamily protein | chr1:24873460-24874690 REVERSE LENGTH=353	2e-89	[29.4] protein.postranslational modification
MI27572	AT2G38310.1	1.30182	1.56008	0.779269	0.933868	C2	| Symbols: PYL4, RCAR10 | PYR1-like 4 | chr2:16050251-16050874 FORWARD LENGTH=207	9e-95	[35.1.1023] not assigned.no ontology
MI18634	AT5G55910.1	1.19026	0.632021	1.75681	0.932853	C5	| Symbols: D6PK | D6 protein kinase | chr5:22640055-22641634 REVERSE LENGTH=498	1e-122	[29.4] protein.postranslational modification
MI49255	AT1G05860.1	1.24022	1.58722	0.728178	0.931914	C2	| Symbols: | unknown protein; FUNCTIONS IN: molecular_function unknown; INVOLVED IN: biological_process unknown; LOCATED IN: chloroplast; EXPRESSED IN: 20 plant structures; EXPRESSED DURING: 11 growth stages; BEST Arabidopsis thaliana protein match is: unknown protein (TAIR:AT2G31600.1); Has 101 Blast hits to 100 proteins in 32 species: Archae - 0; Bacteria - 0; Metazoa - 28; Fungi - 2; Plants - …	4e-37	[35.2.1001] not assigned.unknown
MI41312	AT2G02800.2	1.04472	1.71083	0.568802	0.931464	C2	| Symbols: APK2B | protein kinase 2B | chr2:796889-799250 REVERSE LENGTH=426	1e-125
MI22485	AT1G69930.1	0.970437	1.77433	0.509443	0.931457	C2	| Symbols: ATGSTU11, GSTU11 | glutathione S-transferase TAU 11 | chr1:26337735-26338690 REVERSE LENGTH=234	1e-109	[26.9] misc.glutathione S transferases
MI19881	AT1G04780.1	1.04759	1.66488	0.585363	0.930285	C2	| Symbols: | Ankyrin repeat family protein | chr1:1340891-1342965 REVERSE LENGTH=664	1e-26	[31.1] cell.organisation
MI62600	No BLASTX hits	1.12822	1.50923	0.692985	0.927009	C2
MI57727	AT1G28420.1	1.06638	0.508522	1.93806	0.924199	C5	| Symbols: HB-1 | homeobox-1 | chr1:9979936-9987460 FORWARD LENGTH=1705	1e-37	[27.3.22] RNA.regulation of transcription.HB,Homeobox transcription factor family
MI82886	AT3G25680.1	1.0078	1.57681	0.588282	0.920432	C2	| Symbols: | FUNCTIONS IN: molecular_function unknown; INVOLVED IN: biological_process unknown; LOCATED IN: chloroplast; EXPRESSED IN: 21 plant structures; EXPRESSED DURING: 13 growth stages; CONTAINS InterPro DOMAIN/s: S-layer homology domain (InterPro:IPR001119); BEST Arabidopsis thaliana protein match is: unknown protein (TAIR:AT5G23890.1); Has 2454 Blast hits to 2065 proteins in 355 species: …	3e-50	[35.2.1001] not assigned.unknown
MI62335	AT5G66010.1	1.30123	1.5222	0.784445	0.917655	C2	| Symbols: | RNA-binding (RRM/RBD/RNP motifs) family protein | chr5:26399612-26400753 FORWARD LENGTH=255	2e-88	[27.4] RNA.RNA binding
MI75575	AT5G01075.1	1.17241	1.50029	0.716995	0.917517	C2	| Symbols: | Glycosyl hydrolase family 35 protein | chr5:27095-27423 REVERSE LENGTH=81	4e-17	[35.2.1001] not assigned.unknown
MI91341	AT2G23148.1	0.811901	0.575692	1.28927	0.91418	C6	| Symbols: | Plant self-incompatibility protein S1 family | chr2:9853632-9854063 FORWARD LENGTH=143	8e-18	[35.1.1023] not assigned.no ontology
MI33029	No BLASTX hits	0.919211	0.59822	1.40384	0.913615	C5
MI94291	AT2G38530.1	1.07065	1.70398	0.572433	0.911045	C2	| Symbols: LTP2, LP2, cdf3 | lipid transfer protein 2 | chr2:16128481-16128948 FORWARD LENGTH=118	2e-45
MI29374	AT3G56150.2	1.13818	1.68899	0.612314	0.908634	C2	| Symbols: EIF3C | eukaryotic translation initiation factor 3C | chr3:20833790-20836820 REVERSE LENGTH=900	0	[29.2.3] protein.synthesis.initiation
MI70591	AT5G47670.1	0.82811	0.524139	1.41347	0.89463	C6	| Symbols: NF-YB6, L1L | nuclear factor Y, subunit B6 | chr5:19315061-19315975 FORWARD LENGTH=234	1e-66	[27.3.15] RNA.regulation of transcription.CCAAT box binding factor family, HAP3
MI80680	AT1G66200.1	0.813975	0.579029	1.25706	0.89422	C6	| Symbols: ATGSR2, GSR2, GLN1;2 | glutamine synthase clone F11 | chr1:24655520-24657520 REVERSE LENGTH=356	0	[12.2.2] N-metabolism.ammonia metabolism.glutamine synthetase
MI55390	AT3G23980.1	0.684226	0.578092	1.05679	0.89287	C6	| Symbols: BLI, KOS1 | BLISTER | chr3:8662818-8667440 REVERSE LENGTH=714	4e-29	[35.1.1023] not assigned.no ontology
MI20568	AT2G31060.3	0.892537	1.5383	0.516514	0.890217	C2	| Symbols: | elongation factor family protein | chr2:13213496-13218544 REVERSE LENGTH=671	2e-97	[29.2.4] protein.synthesis.elongation
MI26185	AT5G45160.1	0.709819	0.562414	1.12017	0.887548	C6	| Symbols: | Root hair defective 3 GTP-binding protein (RHD3) | chr5:18264991-18270035 FORWARD LENGTH=834	1e-112	[33.99] development.unspecified
MI8096	AT1G24020.2	0.672621	0.603213	0.986442	0.884651	C6	| Symbols: MLP423 | MLP-like protein 423 | chr1:8500653-8501458 REVERSE LENGTH=155	2e-30	[20.2.99] stress.abiotic.unspecified
MI66411	No BLASTX hits	0.793699	0.628647	1.11553	0.883555	C6
MI61925	No BLASTX hits	1.29242	0.622533	1.83131	0.882104	C5
MI2741	No BLASTX hits	0.765007	0.651491	1.03569	0.882006	C6
MI59865	AT1G06870.1	1.25621	1.91214	0.579304	0.881787	C2	| Symbols: | Peptidase S24/S26A/S26B/S26C family protein | chr1:2108832-2110642 FORWARD LENGTH=367	1e-38	[29.5] protein.degradation
MI28845	AT1G18520.1	0.952888	0.587451	1.42622	0.879257	C5	| Symbols: TET11 | tetraspanin11 | chr1:6375051-6376178 FORWARD LENGTH=271	1e-114	[33.99] development.unspecified
MI40100	AT1G35620.1	0.786572	0.537872	1.2793	0.874808	C6	| Symbols: ATPDIL5-2, ATPDI8, PDI8, PDIL5-2 | PDI-like 5-2 | chr1:13156504-13158280 FORWARD LENGTH=440	1e-113	[21.1.1] redox.thioredoxin.PDIL
MI21882	AT4G31000.2	0.85335	0.535498	1.39405	0.874803	C6	| Symbols: | Calmodulin-binding protein | chr4:15103402-15105799 FORWARD LENGTH=541	1e-101	[30.3] signalling.calcium
MI28982	No BLASTX hits	1.05999	1.65991	0.55538	0.869708	C2
MI6413	AT5G09420.1	1.334	1.98565	0.582799	0.867493	C2	| Symbols: ATTOC64-V, MTOM64, TOC64-V, OM64, AtmtOM64 | translocon at the outer membrane of chloroplasts 64-V | chr5:2928316-2931750 FORWARD LENGTH=603	7e-53	[29.3.3] protein.targeting.chloroplast
MI94449	AT4G17330.1	1.32192	1.5166	0.753464	0.864427	C2	| Symbols: ATG2484-1, G2484-1 | G2484-1 protein | chr4:9689263-9697172 REVERSE LENGTH=2037	3e-38	[35.1.2] not assigned.no ontology.agenet domain-containing protein
MI30902	AT3G07810.2	0.849024	0.657518	1.11509	0.863569	C6	| Symbols: | RNA-binding (RRM/RBD/RNP motifs) family protein | chr3:2492875-2495102 FORWARD LENGTH=495	1e-91	[27.4] RNA.RNA binding
MI34447	AT2G38070.1	1.1132	1.72841	0.554573	0.861059	C2	| Symbols: | Protein of unknown function (DUF740) | chr2:15928737-15930596 FORWARD LENGTH=619	3e-39	[35.2.1001] not assigned.unknown
MI84034	AT5G58970.1	0.961329	0.612298	1.34575	0.85715	C5	| Symbols: ATUCP2, UCP2 | uncoupling protein 2 | chr5:23808642-23811018 REVERSE LENGTH=305	3e-68	[9.8] mitochondrial electron transport / ATP synthesis.uncoupling protein
MI16581	No BLASTX hits	0.805174	0.518202	1.32022	0.849678	C6
MI67975	No BLASTX hits	1.22063	1.72775	0.599664	0.848799	C2
MI74990	AT4G31880.1	1.38565	1.55902	0.750442	0.844335	C2	| Symbols: | LOCATED IN: cytosol, chloroplast; EXPRESSED IN: 24 plant structures; EXPRESSED DURING: 14 growth stages; BEST Arabidopsis thaliana protein match is: Tudor/PWWP/MBT superfamily protein (TAIR:AT1G15940.1); Has 137162 Blast hits to 70781 proteins in 2973 species: Archae - 289; Bacteria - 24182; Metazoa - 56725; Fungi - 20130; Plants - 6559; Viruses - 758; Other Eukaryotes - 28519 (sourc…	8e-83	[35.2.1001] not assigned.unknown
MI40296	AT5G65840.1	0.773356	0.633762	1.02964	0.843787	C6	| Symbols: | Thioredoxin superfamily protein | chr5:26344097-26346057 REVERSE LENGTH=275	3e-61	[35.2.1001] not assigned.unknown
MI72409	AT1G77530.1	0.692415	0.646064	0.900336	0.840066	C6	| Symbols: | O-methyltransferase family protein | chr1:29136037-29137423 FORWARD LENGTH=381	5e-72	[16.2] secondary metabolism.phenylpropanoids
MI44265	AT1G08390.1	1.22811	1.62176	0.634358	0.83769	C2	| Symbols: | unknown protein; Has 62 Blast hits to 62 proteins in 27 species: Archae - 0; Bacteria - 0; Metazoa - 34; Fungi - 0; Plants - 28; Viruses - 0; Other Eukaryotes - 0 (source: NCBI BLink). | chr1:2642220-2643103 FORWARD LENGTH=137	8e-55	[35.2.1001] not assigned.unknown
MI34948	No BLASTX hits	1.21499	1.79759	0.563701	0.834	C2
MI78208	AT5G14260.2	0.952068	0.60044	1.32182	0.833632	C5	| Symbols: | Rubisco methyltransferase family protein | chr5:4601139-4603873 FORWARD LENGTH=514	6e-58	[27.3.69] RNA.regulation of transcription.SET-domain transcriptional regulator family
MI10229	AT3G19430.1	0.686579	0.520975	1.09501	0.830894	C6	| Symbols: | late embryogenesis abundant protein-related / LEA protein-related | chr3:6736382-6738330 REVERSE LENGTH=559	6e-76	[33.2] development.late embryogenesis abundant
MI22350	AT3G22040.1	0.869946	0.611615	1.18016	0.829713	C5	| Symbols: | Domain of unknown function (DUF26) | chr3:7761807-7762675 FORWARD LENGTH=257	5e-28	[30.2.99] signalling.receptor kinases.misc
MI64318	AT1G31280.1	0.993704	0.599961	1.36838	0.826176	C5	| Symbols: AGO2 | Argonaute family protein | chr1:11181777-11185112 FORWARD LENGTH=1014	1e-103	[33.99] development.unspecified
MI44589	AT4G17520.1	0.705293	0.602283	0.961528	0.821094	C6	| Symbols: | Hyaluronan / mRNA binding family | chr4:9771496-9773313 FORWARD LENGTH=360	1e-14
MI25890	AT3G17940.1	1.03745	1.5539	0.546835	0.81905	C2	| Symbols: | Galactose mutarotase-like superfamily protein | chr3:6143707-6145244 REVERSE LENGTH=341	1e-173	[3.5] minor CHO metabolism.others
MI33803	AT3G08980.1	0.978236	0.610751	1.31152	0.818831	C5	| Symbols: | Peptidase S24/S26A/S26B/S26C family protein | chr3:2741279-2742375 FORWARD LENGTH=154	9e-77	[29.5] protein.degradation
MI64337	No BLASTX hits	0.916384	0.602283	1.24151	0.815968	C5
MI72225	AT1G61520.3	0.950134	0.526088	1.47337	0.815806	C5	| Symbols: LHCA3 | photosystem I light harvesting complex gene 3 | chr1:22700152-22701149 FORWARD LENGTH=273	1e-131
MI24252	AT3G58440.1	0.672842	0.508825	1.07336	0.811707	C6	| Symbols: | TRAF-like superfamily protein | chr3:21618446-21621249 REVERSE LENGTH=601	1e-12	[35.1.1023] not assigned.no ontology
MI12078	AT5G66760.1	0.991157	1.59777	0.50346	0.81159	C2	| Symbols: SDH1-1 | succinate dehydrogenase 1-1 | chr5:26653776-26657224 FORWARD LENGTH=634	0	[8.1.7] TCA / org transformation.TCA.succinate dehydrogenase
MI37847	No BLASTX hits	0.948118	0.662797	1.15935	0.810465	C5
MI18373	AT4G35460.1	1.16277	0.541116	1.74112	0.810258	C5	| Symbols: ATNTRB, NTRB, NTR1 | NADPH-dependent thioredoxin reductase B | chr4:16842218-16843740 FORWARD LENGTH=375	6e-85	[21.1] redox.thioredoxin
MI37690	AT5G60550.1	1.29662	1.85389	0.563979	0.806365	C2	| Symbols: GRIK2, ATSNAK1 | geminivirus rep interacting kinase 2 | chr5:24340135-24342356 FORWARD LENGTH=407	2e-18	[29.4] protein.postranslational modification
MI47986	AT4G34150.1	1.29296	0.582563	1.78949	0.80628	C5	| Symbols: | Calcium-dependent lipid-binding (CaLB domain) family protein | chr4:16355035-16356955 FORWARD LENGTH=247	5e-71	[30.3] signalling.calcium
MI29330	AT4G22690.1	0.695294	0.507242	1.10452	0.805784	C6	| Symbols: CYP706A1 | cytochrome P450, family 706, subfamily A, polypeptide 1 | chr4:11929847-11931520 FORWARD LENGTH=557	1e-110	[26.10] misc.cytochrome P450
MI70255	AT1G70480.2	1.15944	1.74063	0.534181	0.801951	C2	| Symbols: | Domain of unknown function (DUF220) | chr1:26562250-26563608 FORWARD LENGTH=338	6e-91	[35.2.1001] not assigned.unknown
MI12311	AT5G05980.1	0.935169	0.66141	1.13386	0.80194	C5	| Symbols: ATDFB, DFB, FPGS1 | DHFS-FPGS homolog B | chr5:1799738-1804441 REVERSE LENGTH=571	1e-109	[25.8] C1-metabolism.tetrahydrofolate synthase
MI19615	AT5G18100.1	1.24689	0.521324	1.91278	0.799736	C5	| Symbols: CSD3 | copper/zinc superoxide dismutase 3 | chr5:5987221-5988706 FORWARD LENGTH=164	4e-14	[21.6] redox.dismutases and catalases
MI69911	AT1G74440.1	0.909284	0.519326	1.39869	0.798845	C5	| Symbols: | Protein of unknown function (DUF962) | chr1:27979208-27980371 REVERSE LENGTH=208	1e-101	[35.1.1023] not assigned.no ontology
MI17445	AT4G24400.1	0.93636	0.559416	1.33426	0.797135	C5	| Symbols: CIPK8, SnRK3.13, PKS11, ATCIPK8 | CBL-interacting protein kinase 8 | chr4:12617379-12620481 FORWARD LENGTH=445	2e-10	[29.4] protein.postranslational modification
MI92495	No BLASTX hits	0.896692	0.502	1.42332	0.796825	C5
MI66190	AT5G27520.1	1.3673	1.68037	0.64836	0.796813	C2	| Symbols: PNC2 | peroxisomal adenine nucleotide carrier 2 | chr5:9714664-9716244 REVERSE LENGTH=321	2e-26	[34.9] transport.metabolite transporters at the mitochondrial membrane
MI85555	No BLASTX hits	0.712937	0.506546	1.12053	0.796144	C6
MI79276	AT1G75670.2	0.806388	0.530338	1.20826	0.794635	C5	| Symbols: | DNA-directed RNA polymerases | chr1:28415378-28416505 REVERSE LENGTH=196	2e-84	[27.4] RNA.RNA binding
MI20207	AT1G70950.1	1.09886	1.64792	0.529815	0.794547	C2	| Symbols: | TPX2 (targeting protein for Xklp2) protein family | chr1:26752779-26755242 FORWARD LENGTH=478	2e-73	[35.2.1001] not assigned.unknown
MI48551	AT1G75390.1	0.730565	0.518066	1.11732	0.792329	C6	| Symbols: AtbZIP44, bZIP44 | basic leucine-zipper 44 | chr1:28292224-28292745 FORWARD LENGTH=173	4e-49	[27.3.35] RNA.regulation of transcription.bZIP transcription factor family
MI18371	No BLASTX hits	0.982916	0.586497	1.31545	0.784915	C5
MI66515	AT3G05340.1	0.788659	0.545421	1.13171	0.782672	C5	| Symbols: | Tetratricopeptide repeat (TPR)-like superfamily protein | chr3:1524071-1526047 REVERSE LENGTH=658	1e-137	[35.1.5] not assigned.no ontology.pentatricopeptide (PPR) repeat-containing protein
MI25592	No BLASTX hits	0.735815	0.548191	1.0503	0.782486	C6
MI9903	AT5G45920.1	0.786269	0.59864	1.02609	0.781236	C5	| Symbols: | SGNH hydrolase-type esterase superfamily protein | chr5:18622822-18624677 FORWARD LENGTH=241	1e-119	[26.28] misc.GDSL-motif lipase
MI2496	AT5G59210.1	1.17942	1.74094	0.524899	0.774802	C2	| Symbols: | myosin heavy chain-related | chr5:23890802-23893619 REVERSE LENGTH=434	9e-79	[31.1] cell.organisation
MI77625	AT2G19480.3	0.965032	0.641303	1.16541	0.774459	C5	| Symbols: NAP1;2 | nucleosome assembly protein 1;2 | chr2:8438601-8441040 FORWARD LENGTH=372	3e-98	[28.1] DNA.synthesis/chromatin structure
MI85230	AT3G62270.1	1.02964	0.597962	1.33132	0.773166	C5	| Symbols: | HCO3- transporter family | chr3:23042528-23045633 REVERSE LENGTH=703	1e-08	[34.18] transport.unspecified anions
MI14897	AT2G47620.1	1.25673	1.74413	0.553304	0.767891	C2	| Symbols: ATSWI3A, CHB1, SWI3A | SWITCH/sucrose nonfermenting 3A | chr2:19532034-19534251 FORWARD LENGTH=512	2e-71	[27.3.44] RNA.regulation of transcription.Chromatin Remodeling Factors
MI12984	AT5G03780.1	0.693191	0.633168	0.83639	0.763967	C6	| Symbols: TRFL10 | TRF-like 10 | chr5:999266-1000947 REVERSE LENGTH=420	2e-29	[28.99] DNA.unspecified
MI4382	AT1G72970.1	1.46772	1.89914	0.589703	0.763043	C2	| Symbols: HTH, EDA17 | Glucose-methanol-choline (GMC) oxidoreductase family protein | chr1:27452872-27455706 FORWARD LENGTH=594	1e-120	[26.8] misc.nitrilases, *nitrile lyases, berberine bridge enzymes, reticuline oxidases, troponine reductases
MI10236	AT4G27020.1	1.12751	0.613791	1.39298	0.758311	C5	| Symbols: | unknown protein; FUNCTIONS IN: molecular_function unknown; LOCATED IN: vacuole; BEST Arabidopsis thaliana protein match is: unknown protein (TAIR:AT5G54870.1); Has 1807 Blast hits to 1807 proteins in 277 species: Archae - 0; Bacteria - 0; Metazoa - 736; Fungi - 347; Plants - 385; Viruses - 0; Other Eukaryotes - 339 (source: NCBI BLink). | chr4:13568604-13571381 REVERSE LENGTH=523	3e-63	[35.2.1001] not assigned.unknown
MI56565	AT2G16460.1	1.43163	1.58813	0.68282	0.757466	C2	| Symbols: | Protein of unknown function (DUF1640) | chr2:7133704-7135483 REVERSE LENGTH=230	1e-113	[35.2.1001] not assigned.unknown
MI89090	AT2G17200.1	0.793171	0.600798	0.9973	0.755419	C5	| Symbols: DSK2 | ubiquitin family protein | chr2:7482133-7485090 REVERSE LENGTH=551	1e-179
MI53436	No BLASTX hits	0.712884	0.53459	0.998133	0.748497	C6
MI48746	AT3G07565.4	0.702283	0.573712	0.915855	0.748184	C6	| Symbols: | Protein of unknown function (DUF3755) | chr3:2413823-2415872 FORWARD LENGTH=268	2e-52
MI81429	No BLASTX hits	0.707968	0.594274	0.889797	0.746903	C6
MI21575	No BLASTX hits	1.08137	1.57403	0.512712	0.746294	C2
MI55380	AT2G19080.1	0.928895	0.510569	1.35689	0.745815	C5	| Symbols: | metaxin-related | chr2:8262818-8264746 FORWARD LENGTH=315	1e-118
MI29192	No BLASTX hits	0.90804	0.512381	1.32006	0.744873	C5
MI8733	No BLASTX hits	1.41772	1.94319	0.541893	0.74274	C2
MI14277	AT2G23370.1	1.15487	1.69375	0.502751	0.73734	C2	| Symbols: | unknown protein; BEST Arabidopsis thaliana protein match is: unknown protein (TAIR:AT4G34090.1); Has 73 Blast hits to 73 proteins in 21 species: Archae - 0; Bacteria - 0; Metazoa - 0; Fungi - 0; Plants - 65; Viruses - 0; Other Eukaryotes - 8 (source: NCBI BLink). | chr2:9953067-9955018 REVERSE LENGTH=340	2e-33	[35.2.1001] not assigned.unknown
MI74593	AT4G30930.1	1.44007	1.59101	0.665602	0.735366	C2	| Symbols: NFD1 | Ribosomal protein L21 | chr4:15050170-15051630 REVERSE LENGTH=270	6e-78	[29.2.1.1.1.2.21] protein.synthesis.ribosomal protein.prokaryotic.chloroplast.50S subunit.L21
MI63418	AT1G74470.1	0.866479	0.513432	1.23079	0.729306	C5	| Symbols: | Pyridine nucleotide-disulphide oxidoreductase family protein | chr1:27991248-27992845 FORWARD LENGTH=467	0
MI87162	AT2G38810.2	0.799852	0.578314	1.00383	0.725798	C5	| Symbols: HTA8 | histone H2A 8 | chr2:16219444-16220679 REVERSE LENGTH=136	4e-56	[28.1.3.2.1] DNA.synthesis/chromatin structure.histone.core.H2A
MI5547	AT1G14010.1	1.22978	1.74321	0.511577	0.725157	C2	| Symbols: | emp24/gp25L/p24 family/GOLD family protein | chr1:4800385-4801790 REVERSE LENGTH=212	3e-94	[34.99] transport.misc
MI73440	AT1G35420.2	1.01857	0.500906	1.46725	0.721551	C5	| Symbols: | alpha/beta-Hydrolases superfamily protein | chr1:13026320-13027463 FORWARD LENGTH=315	5e-48	[26.1] misc.misc2
MI83944	AT3G03570.1	1.26814	1.7752	0.514219	0.719826	C2	| Symbols: | Protein of unknown function (DUF3550/UPF0682) | chr3:857013-860105 FORWARD LENGTH=607	3e-42	[35.2.1001] not assigned.unknown
MI73094	AT3G49142.1	0.807425	0.660152	0.876856	0.716918	C5	| Symbols: | Tetratricopeptide repeat (TPR)-like superfamily protein | chr3:18215788-18217848 REVERSE LENGTH=686	8e-56	[35.1.27] not assigned.no ontology.tetratricopeptide repeat (TPR)
MI41621	AT5G03495.1	1.29839	0.520097	1.77302	0.710219	C5	| Symbols: | RNA-binding (RRM/RBD/RNP motifs) family protein | chr5:873804-875025 REVERSE LENGTH=226	4e-09	[35.1.1023] not assigned.no ontology
MI17974	AT5G24490.1	1.1278	0.526488	1.52089	0.709993	C5	| Symbols: | 30S ribosomal protein, putative | chr5:8365690-8367178 FORWARD LENGTH=308	4e-66	[29.2.1.1.1.1.53] protein.synthesis.ribosomal protein.prokaryotic.chloroplast.30S subunit.S30A
MI88540	AT2G20570.2	1.20466	1.50978	0.566478	0.709954	C2	| Symbols: GPRI1 | GBF's pro-rich region-interacting factor 1 | chr2:8855486-8857522 FORWARD LENGTH=436	5e-61	[27.3.20] RNA.regulation of transcription.G2-like transcription factor family, GARP
MI72095	No BLASTX hits	1.47214	1.79995	0.577263	0.705806	C2
MI88902	No BLASTX hits	1.44415	1.80575	0.557942	0.697646	C2
MI88412	AT4G26300.1	0.707989	0.590998	0.831402	0.694018	C5	| Symbols: emb1027 | Arginyl-tRNA synthetase, class Ic | chr4:13308400-13313109 REVERSE LENGTH=642	6e-88	[29.1.19] protein.aa activation.arginine-tRNA ligase
MI4558	AT4G24890.1	1.27419	1.60236	0.54821	0.689402	C2	| Symbols: ATPAP24, PAP24 | purple acid phosphatase 24 | chr4:12811510-12814440 REVERSE LENGTH=615	8e-54	[26.13] misc.acid and other phosphatases
MI75509	No BLASTX hits	1.20764	1.64684	0.502689	0.685508	C2
MI30643	AT1G69180.1	0.783515	0.506516	1.04532	0.675761	C5	| Symbols: CRC | Plant-specific transcription factor YABBY family protein | chr1:26007734-26008940 REVERSE LENGTH=181	2e-35	[27.3.10] RNA.regulation of transcription.C2C2(Zn) YABBY family
MI37216	AT1G48620.1	1.18391	0.550559	1.44069	0.669971	C5	| Symbols: HON5 | high mobility group A5 | chr1:17974148-17976301 REVERSE LENGTH=479	3e-26	[28.1.3.1] DNA.synthesis/chromatin structure.histone.H1
MI2291	No BLASTX hits	0.695878	0.513971	0.903797	0.66754	C5
MI21850	AT5G56900.2	0.683555	0.542537	0.840529	0.667126	C5	| Symbols: | CwfJ-like family protein / zinc finger (CCCH-type) family protein | chr5:23019750-23022670 REVERSE LENGTH=596	1e-151	[27.3.99] RNA.regulation of transcription.unclassified
MI77501	AT3G58670.3	1.25024	1.51648	0.549695	0.666753	C2	| Symbols: | Protein of unknown function (DUF1637) | chr3:21703693-21705314 REVERSE LENGTH=242	4e-19	[35.2.1001] not assigned.unknown
MI24484	AT2G23910.1	1.20998	0.561379	1.43605	0.666266	C5	| Symbols: | NAD(P)-binding Rossmann-fold superfamily protein | chr2:10177902-10179789 FORWARD LENGTH=304	1e-154	[16.2] secondary metabolism.phenylpropanoids
MI84595	AT5G53330.1	1.34167	1.56147	0.571916	0.66561	C2	| Symbols: | Ubiquitin-associated/translation elongation factor EF1B protein | chr5:21639236-21640716 FORWARD LENGTH=221	2e-61	[35.2.1001] not assigned.unknown
MI55548	AT2G41950.1	0.834854	0.535435	1.03613	0.664522	C5	| Symbols: | unknown protein; FUNCTIONS IN: molecular_function unknown; INVOLVED IN: biological_process unknown; LOCATED IN: chloroplast, plant-type cell wall; EXPRESSED IN: 22 plant structures; EXPRESSED DURING: 13 growth stages; Has 53 Blast hits to 53 proteins in 24 species: Archae - 0; Bacteria - 27; Metazoa - 0; Fungi - 0; Plants - 26; Viruses - 0; Other Eukaryotes - 0 (source: NCBI BLink). …	2e-93	[35.2.1001] not assigned.unknown
MI24818	AT5G01750.2	1.10311	0.646071	1.13279	0.663454	C5	| Symbols: | Protein of unknown function (DUF567) | chr5:290034-291109 FORWARD LENGTH=217	1e-102	[35.2.1001] not assigned.unknown
MI74525	No BLASTX hits	0.728934	0.639346	0.750383	0.658158	C5
MI89111	AT4G16660.1	0.830187	0.590417	0.924663	0.657607	C5	| Symbols: | heat shock protein 70 (Hsp 70) family protein | chr4:9377225-9381232 FORWARD LENGTH=867	4e-08	[20.2.1] stress.abiotic.heat
MI1547	No BLASTX hits	0.829521	0.586309	0.925412	0.654085	C5
MI17126	AT4G33580.2	0.865228	0.602746	0.938736	0.653954	C5	| Symbols: ATBCA5, BCA5 | beta carbonic anhydrase 5 | chr4:16139406-16141363 FORWARD LENGTH=302	5e-29	[8.3] TCA / org transformation.carbonic anhydrases
MI72078	AT3G18000.1	0.954229	0.613581	1.01545	0.652949	C5	| Symbols: NMT1, XPL1, PEAMT | S-adenosyl-L-methionine-dependent methyltransferases superfamily protein | chr3:6154578-6157331 FORWARD LENGTH=491	4e-69	[11.3] lipid metabolism.Phospholipid synthesis
MI26366	No BLASTX hits	0.925457	0.55706	1.08419	0.652605	C5
MI57962	AT1G55830.2	0.993457	0.611333	1.05946	0.651947	C5	| Symbols: | unknown protein; FUNCTIONS IN: molecular_function unknown; INVOLVED IN: biological_process unknown; LOCATED IN: cellular_component unknown; EXPRESSED IN: 22 plant structures; EXPRESSED DURING: 13 growth stages; CONTAINS InterPro DOMAIN/s: Protein of unknown function DUF812 (InterPro:IPR008530). | chr1:20867918-20870205 REVERSE LENGTH=493	7e-34
MI5086	AT1G30880.1	1.42849	1.73781	0.534753	0.65055	C2	| Symbols: | unknown protein; Has 24 Blast hits to 24 proteins in 8 species: Archae - 0; Bacteria - 0; Metazoa - 2; Fungi - 0; Plants - 22; Viruses - 0; Other Eukaryotes - 0 (source: NCBI BLink). | chr1:10993379-10994056 REVERSE LENGTH=120	3e-37	[35.2.1001] not assigned.unknown
MI21064	AT3G26744.4	1.06962	0.567365	1.22571	0.650162	C5	| Symbols: ICE1, ATICE1, SCRM | basic helix-loop-helix (bHLH) DNA-binding superfamily protein | chr3:9832953-9834790 REVERSE LENGTH=494	2e-25	[27.3.6] RNA.regulation of transcription.bHLH,Basic Helix-Loop-Helix family
MI75245	AT1G79870.1	1.32735	1.64237	0.523064	0.647202	C2	| Symbols: | D-isomer specific 2-hydroxyacid dehydrogenase family protein | chr1:30044794-30045851 FORWARD LENGTH=313	1e-140	[1.2.6] PS.photorespiration.hydroxypyruvate reductase
MI10352	AT1G66680.1	0.965594	0.546854	1.13843	0.64474	C5	| Symbols: AR401 | S-adenosyl-L-methionine-dependent methyltransferases superfamily protein | chr1:24866352-24868888 REVERSE LENGTH=358	8e-17	[35.1.1023] not assigned.no ontology
MI57466	AT1G20860.1	0.99222	0.526088	1.21261	0.642939	C5	| Symbols: PHT1;8 | phosphate transporter 1;8 | chr1:7254007-7258677 REVERSE LENGTH=534	2e-38	[34.7] transport.phosphate
MI61614	AT1G08040.2	0.718994	0.541299	0.848003	0.638425	C5	| Symbols: | Protein of unknown function (DUF707) | chr1:2495507-2497973 REVERSE LENGTH=382	6e-15
MI11465	AT3G22970.1	0.921101	0.521452	1.12685	0.637932	C5	| Symbols: | Protein of unknown function (DUF506) | chr3:8152592-8153881 FORWARD LENGTH=370	6e-35	[35.2.1001] not assigned.unknown
MI35727	No BLASTX hits	1.27986	0.553288	1.47502	0.637657	C5
MI64497	No BLASTX hits	0.699381	0.646557	0.671201	0.620505	C1
MI45108	AT5G59970.1	0.77019	0.59201	0.802375	0.616749	C5	| Symbols: | Histone superfamily protein | chr5:24146352-24146663 REVERSE LENGTH=103	8e-41
MI92932	AT3G02555.1	0.828895	0.5131	0.991474	0.613739	C5	| Symbols: | unknown protein; BEST Arabidopsis thaliana protein match is: unknown protein (TAIR:AT5G16110.1); Has 130 Blast hits to 130 proteins in 18 species: Archae - 0; Bacteria - 0; Metazoa - 0; Fungi - 0; Plants - 130; Viruses - 0; Other Eukaryotes - 0 (source: NCBI BLink). | chr3:540024-540955 REVERSE LENGTH=162	1e-11	[35.2.1001] not assigned.unknown
MI22717	AT3G13920.2	0.87061	0.539223	0.989455	0.612832	C5	| Symbols: EIF4A1, RH4, TIF4A1 | eukaryotic translation initiation factor 4A1 | chr3:4592586-4594128 REVERSE LENGTH=415	1e-120
MI57010	No BLASTX hits	0.999327	0.514192	1.19069	0.612653	C5
MI67712	AT2G01320.1	0.954837	0.603652	0.968325	0.612179	C5	| Symbols: | ABC-2 type transporter family protein | chr2:154669-158063 REVERSE LENGTH=725	1e-51	[34.16] transport.ABC transporters and multidrug resistance systems
MI73633	No BLASTX hits	1.05486	0.603312	1.06818	0.610928	C5
MI53802	No BLASTX hits	0.891438	0.546952	0.980005	0.601293	C5
MI90556	AT3G56320.1	0.788298	0.643161	0.733452	0.598413	C5	| Symbols: | PAP/OAS1 substrate-binding domain superfamily | chr3:20886193-20888624 REVERSE LENGTH=603	2e-36	[35.1.1023] not assigned.no ontology
MI2018	AT2G32260.1	1.11407	0.567934	1.16928	0.596078	C5	| Symbols: ATCCT1, CCT1 | phosphorylcholine cytidylyltransferase | chr2:13697645-13700241 FORWARD LENGTH=332	1e-132	[11.3.6] lipid metabolism.Phospholipid synthesis.choline-phosphate cytidylyltransferase
MI37054	AT1G09815.1	1.35164	1.59266	0.505516	0.595659	C2	| Symbols: POLD4 | polymerase delta 4 | chr1:3189460-3190050 FORWARD LENGTH=124	2e-26	[28.1] DNA.synthesis/chromatin structure
MI30262	No BLASTX hits	1.13534	0.565315	1.19022	0.592641	C5
MI91425	No BLASTX hits	0.871715	0.565404	0.911782	0.591392	C5
MI76420	AT1G21440.1	0.70199	0.607601	0.6832	0.591338	C5	| Symbols: | Phosphoenolpyruvate carboxylase family protein | chr1:7502325-7504103 REVERSE LENGTH=336	3e-89	[35.1.1023] not assigned.no ontology
MI58541	AT3G19380.1	0.774033	0.570962	0.798634	0.589109	C5	| Symbols: PUB25 | plant U-box 25 | chr3:6714602-6715867 REVERSE LENGTH=421	4e-08	[27.3.64] RNA.regulation of transcription.PHOR1
MI44431	No BLASTX hits	1.29518	0.599885	1.26428	0.585572	C5
MI15685	No BLASTX hits	1.04501	0.527775	1.15921	0.585454	C5
MI79315	AT1G07890.8	1.06991	0.577407	1.07253	0.578824	C5	| Symbols: APX1, MEE6, CS1, ATAPX1, ATAPX01 | ascorbate peroxidase 1 | chr1:2438005-2439435 FORWARD LENGTH=250	1e-121	[21.2.1] redox.ascorbate and glutathione.ascorbate
MI83111	AT3G14010.4	0.816215	0.581632	0.810897	0.577842	C5	| Symbols: CID4 | CTC-interacting domain 4 | chr3:4637164-4640324 FORWARD LENGTH=549	1e-32	[35.1.41] not assigned.no ontology.hydroxyproline rich proteins
MI92245	AT1G53290.1	0.9453	0.530137	1.01715	0.570434	C5	| Symbols: | Galactosyltransferase family protein | chr1:19871353-19873251 FORWARD LENGTH=345	2e-66	[29.7] protein.glycosylation
MI31935	No BLASTX hits	1.0798	0.616111	0.999355	0.570209	C5
MI17669	AT4G32900.2	0.741485	0.520086	0.800132	0.561222	C5	| Symbols: | Peptidyl-tRNA hydrolase II (PTH2) family protein | chr4:15878944-15880979 REVERSE LENGTH=193	6e-91
MI81272	AT3G19615.1	0.863237	0.574556	0.836371	0.556674	C5	| Symbols: | unknown protein; FUNCTIONS IN: molecular_function unknown; INVOLVED IN: biological_process unknown; LOCATED IN: cellular_component unknown; Has 10 Blast hits to 10 proteins in 5 species: Archae - 0; Bacteria - 0; Metazoa - 0; Fungi - 0; Plants - 10; Viruses - 0; Other Eukaryotes - 0 (source: NCBI BLink). | chr3:6815073-6815354 REVERSE LENGTH=93	1e-17	[35.1.1023] not assigned.no ontology
MI56372	AT2G47090.2	0.888142	0.550393	0.897196	0.556004	C5	| Symbols: | zinc ion binding;nucleic acid binding | chr2:19341444-19344297 REVERSE LENGTH=743	1e-54	[29.5.11.4.2] protein.degradation.ubiquitin.E3.RING
MI3812	No BLASTX hits	0.860952	0.651445	0.729974	0.55234	C1
MI86090	No BLASTX hits	0.948504	0.533391	0.978593	0.550312	C5
MI53714	No BLASTX hits	0.857085	0.63937	0.736757	0.549608	C1
MI79103	AT1G75980.1	0.986686	0.660945	0.818744	0.548448	C1	| Symbols: | Single hybrid motif superfamily protein | chr1:28522936-28524302 REVERSE LENGTH=225	8e-90	[35.2.1001] not assigned.unknown
MI9584	AT1G13110.1	1.03825	0.510447	1.11528	0.548314	C5	| Symbols: CYP71B7 | cytochrome P450, family 71 subfamily B, polypeptide 7 | chr1:4467272-4468857 FORWARD LENGTH=504	1e-123	[26.10] misc.cytochrome P450
MI26921	No BLASTX hits	0.931493	0.652851	0.782284	0.548275	C1
MI4809	AT3G44990.1	0.73385	0.597553	0.671613	0.546875	C5	| Symbols: XTR8, ATXTR8, XTH31 | xyloglucan endo-transglycosylase-related 8 | chr3:16447280-16448678 REVERSE LENGTH=293	9e-54	[10.7] cell wall.modification
MI88981	AT5G14950.1	0.676798	0.665705	0.555576	0.546469	C1	| Symbols: GMII, ATGMII | golgi alpha-mannosidase II | chr5:4837484-4841792 REVERSE LENGTH=1173	5e-90	[29.7.7] protein.glycosylation.mannosyl-oligosaccharide-1,3-1,6-alpha-mannosidase(GMII)
MI74435	AT3G02470.4	0.692448	0.508459	0.726094	0.533166	C5	| Symbols: | S-adenosylmethionine decarboxylase | chr3:510223-511323 FORWARD LENGTH=366	8e-42
MI4434	AT1G25220.2	1.4315	0.649673	1.16843	0.530283	C5	| Symbols: ASB1 | anthranilate synthase beta subunit 1 | chr1:8837430-8839478 REVERSE LENGTH=289	2e-15	[13.1.6.5.1] amino acid metabolism.synthesis.aromatic aa.tryptophan.anthranilate synthase
MI78825	AT3G15395.4	1.07784	0.536488	1.06405	0.529626	C5	| Symbols: | unknown protein; FUNCTIONS IN: molecular_function unknown; INVOLVED IN: biological_process unknown; LOCATED IN: endomembrane system; Has 31 Blast hits to 31 proteins in 11 species: Archae - 0; Bacteria - 0; Metazoa - 0; Fungi - 0; Plants - 31; Viruses - 0; Other Eukaryotes - 0 (source: NCBI BLink). | chr3:5201014-5201307 FORWARD LENGTH=59	7e-07	[35.2.1001] not assigned.unknown
MI79956	AT2G20870.1	0.787742	0.544124	0.763077	0.527087	C5	| Symbols: | cell wall protein precursor, putative | chr2:8982239-8982661 REVERSE LENGTH=140	5e-40	[10.5] cell wall.cell wall proteins
MI11796	No BLASTX hits	1.4588	1.53405	0.501003	0.526845	C1
MI18235	AT3G23640.2	1.01461	0.553403	0.957253	0.522117	C5	| Symbols: HGL1 | heteroglycan glucosidase 1 | chr3:8502355-8509358 FORWARD LENGTH=991	3e-70
MI30064	AT5G65360.1	0.834475	0.50192	0.867882	0.522014	C5	| Symbols: | Histone superfamily protein | chr5:26120099-26120509 REVERSE LENGTH=136	2e-60
MI82227	AT1G44910.1	0.697185	0.554545	0.655871	0.521683	C5	| Symbols: ATPRP40A, PRP40A | pre-mRNA-processing protein 40A | chr1:16975930-16982818 FORWARD LENGTH=958	1e-48	[35.1.1023] not assigned.no ontology
MI18620	AT3G07565.4	1.13703	0.663551	0.893157	0.521232	C1	| Symbols: | Protein of unknown function (DUF3755) | chr3:2413823-2415872 FORWARD LENGTH=268	1e-24	[35.2.1001] not assigned.unknown
MI61484	AT2G27960.1	1.30049	0.63549	1.05805	0.517019	C5	| Symbols: CKS1, CKS1AT | cyclin-dependent kinase-subunit 1 | chr2:11910903-11911543 REVERSE LENGTH=87	9e-44	[31.3] cell.cycle
MI8762	AT5G12260.1	1.11483	0.580149	0.990736	0.515573	C5	| Symbols: | BEST Arabidopsis thaliana protein match is: glycosyltransferase family protein 2 (TAIR:AT5G60700.1); Has 1807 Blast hits to 1807 proteins in 277 species: Archae - 0; Bacteria - 0; Metazoa - 736; Fungi - 347; Plants - 385; Viruses - 0; Other Eukaryotes - 339 (source: NCBI BLink). | chr5:3966417-3968684 FORWARD LENGTH=624	8e-59	[35.2.1001] not assigned.unknown
MI63215	AT2G40430.3	1.09651	0.559925	0.999102	0.510184	C5	| Symbols: | FUNCTIONS IN: molecular_function unknown; INVOLVED IN: biological_process unknown; LOCATED IN: cellular_component unknown; EXPRESSED IN: 22 plant structures; EXPRESSED DURING: 13 growth stages; CONTAINS InterPro DOMAIN/s: Tumour suppressor protein Gltscr2 (InterPro:IPR011211), P60-like (InterPro:IPR011687). | chr2:16879466-16882365 REVERSE LENGTH=441	1e-110	[35.2.1001] not assigned.unknown
MI86331	AT4G01220.2	1.18551	0.566792	1.06531	0.509325	C5	| Symbols: | Nucleotide-diphospho-sugar transferase family protein | chr4:514146-515648 REVERSE LENGTH=299	2e-81	[10.4.3.6] cell wall.pectin synthesis.rhamnogalacturonan II.Xylose Transferase with Fucose Acceptor
MI69170	AT4G29510.1	0.679008	0.663263	0.518798	0.506767	C1	| Symbols: ATPRMT11, PRMT11, ATPRMT1B, PRMT1B | arginine methyltransferase 11 | chr4:14491739-14493752 FORWARD LENGTH=390	8e-28	[26.6] misc.O-methyl transferases
MI93970	No BLASTX hits	0.55387	1.00497	1.09958	1.99514	C3
MI24003	AT3G53500.2	0.656146	1.126	1.15778	1.98683	C3	| Symbols: RSZ32, RS2Z32, At-RS2Z | RNA-binding (RRM/RBD/RNP motifs) family protein with retrovirus zinc finger-like domain | chr3:19834557-19836507 REVERSE LENGTH=284	1e-102
MI26211	AT1G80040.3	0.613628	1.76566	0.685361	1.97207	C3	| Symbols: | FUNCTIONS IN: molecular_function unknown; INVOLVED IN: biological_process unknown; LOCATED IN: chloroplast; EXPRESSED IN: 24 plant structures; EXPRESSED DURING: 15 growth stages; BEST Arabidopsis thaliana protein match is: Ubiquitin system component Cue protein (TAIR:AT5G32440.1). | chr1:30109447-30111051 REVERSE LENGTH=259	8e-18	[35.2.1001] not assigned.unknown
MI61514	AT2G47485.1	0.647013	0.99207	1.28614	1.97204	C6	| Symbols: | unknown protein; BEST Arabidopsis thaliana protein match is: unknown protein (TAIR:AT3G62650.1); Has 35333 Blast hits to 34131 proteins in 2444 species: Archae - 798; Bacteria - 22429; Metazoa - 974; Fungi - 991; Plants - 531; Viruses - 0; Other Eukaryotes - 9610 (source: NCBI BLink). | chr2:19486004-19486429 FORWARD LENGTH=141	6e-37	[35.2.1001] not assigned.unknown
MI34996	No BLASTX hits	1.6851	1.75835	1.87115	1.95248	C6
MI30181	AT4G29550.1	0.585096	0.635933	1.79342	1.94925	C6	| Symbols: | Protein of unknown function (DUF626) | chr4:14502433-14503763 FORWARD LENGTH=358	8e-67	[35.2.1001] not assigned.unknown
MI16609	AT1G72820.1	0.636357	0.94157	1.30621	1.93271	C6	| Symbols: | Mitochondrial substrate carrier family protein | chr1:27403457-27404506 FORWARD LENGTH=349	8e-61	[34.9] transport.metabolite transporters at the mitochondrial membrane
MI71314	AT5G50440.1	0.611028	0.644711	1.82885	1.92967	C6	| Symbols: MEMB12, ATMEMB12 | membrin 12 | chr5:20537644-20538452 REVERSE LENGTH=219	1e-100	[31.4] cell.vesicle transport
MI57482	No BLASTX hits	0.512323	1.14692	0.861476	1.92855	C3
MI25504	AT4G24020.1	0.610989	1.08938	1.07984	1.92533	C3	| Symbols: NLP7 | NIN like protein 7 | chr4:12479904-12483822 FORWARD LENGTH=959	1e-46	[27.3.60] RNA.regulation of transcription.NIN-like bZIP-related family
MI39798	AT1G14720.1	0.599129	1.30787	0.881303	1.92385	C3	| Symbols: XTR2, EXGT-A2, ATXTH28, XTH28 | xyloglucan endotransglucosylase/hydrolase 28 | chr1:5066806-5068466 REVERSE LENGTH=332	1e-20	[10.7] cell wall.modification
MI65979	AT4G33650.2	0.519392	1.93942	0.513817	1.9186	C3	| Symbols: DRP3A | dynamin-related protein 3A | chr4:16161073-16166587 FORWARD LENGTH=809	5e-89
MI42223	AT1G73030.1	0.504669	0.975603	0.986301	1.90667	C3	| Symbols: VPS46.2, CHMP1A | SNF7 family protein | chr1:27473938-27474848 FORWARD LENGTH=203	1e-93
MI66106	AT2G01610.1	0.604388	1.36394	0.84241	1.90109	C3	| Symbols: | Plant invertase/pectin methylesterase inhibitor superfamily protein | chr2:274124-274792 REVERSE LENGTH=222	5e-30	[26.18] misc.invertase/pectin methylesterase inhibitor family protein
MI16429	AT1G16350.1	0.533176	1.75752	0.576713	1.90103	C3	| Symbols: | Aldolase-type TIM barrel family protein | chr1:5590951-5592872 FORWARD LENGTH=502	0	[23.1.2.30] nucleotide metabolism.synthesis.purine.IMP dehydrogenase
MI43304	AT1G49780.1	0.629901	1.9749	0.596952	1.8716	C3	| Symbols: PUB26 | plant U-box 26 | chr1:18429024-18430289 REVERSE LENGTH=421	2e-90	[27.3.64] RNA.regulation of transcription.PHOR1
MI47859	No BLASTX hits	0.643907	0.89914	1.32468	1.84975	C6
MI47991	AT1G04120.2	0.560659	0.683935	1.51627	1.84966	C6	| Symbols: MRP5 | multidrug resistance-associated protein 5 | chr1:1064848-1070396 REVERSE LENGTH=1509	8e-82	[34.16] transport.ABC transporters and multidrug resistance systems
MI50113	AT2G19270.1	1.6911	1.88718	1.64384	1.83444	C3	| Symbols: | CONTAINS InterPro DOMAIN/s: Mitotic checkpoint protein PRCC, C-terminal (InterPro:IPR018800); Has 930 Blast hits to 533 proteins in 146 species: Archae - 0; Bacteria - 18; Metazoa - 327; Fungi - 143; Plants - 61; Viruses - 0; Other Eukaryotes - 381 (source: NCBI BLink). | chr2:8360349-8361907 REVERSE LENGTH=359	2e-54	[35.2.1001] not assigned.unknown
MI29183	AT5G63810.1	0.631441	1.40462	0.819624	1.82323	C3	| Symbols: BGAL10 | beta-galactosidase 10 | chr5:25537242-25541315 FORWARD LENGTH=741	0	[26.3.2] misc.gluco-, galacto- and mannosidases.beta-galactosidase
MI73564	AT1G15340.1	0.515418	0.717238	1.30886	1.82136	C6	| Symbols: MBD10 | methyl-CPG-binding domain 10 | chr1:5275895-5277474 REVERSE LENGTH=384	9e-34	[27.3.59] RNA.regulation of transcription.Methyl binding domain proteins
MI30971	AT5G43210.1	0.650395	0.686174	1.71848	1.81301	C6	| Symbols: | Excinuclease ABC, C subunit, N-terminal | chr5:17347567-17348379 FORWARD LENGTH=170	2e-65	[35.2.1001] not assigned.unknown
MI5319	AT4G34480.1	1.544	1.86008	1.49772	1.80432	C3	| Symbols: | O-Glycosyl hydrolases family 17 protein | chr4:16481147-16483988 REVERSE LENGTH=504	2e-30	[35.1.1023] not assigned.no ontology
MI39047	AT2G28470.1	0.634155	1.0367	1.0969	1.79318	C3	| Symbols: BGAL8 | beta-galactosidase 8 | chr2:12169047-12173164 REVERSE LENGTH=852	1e-103	[26.3.2] misc.gluco-, galacto- and mannosidases.beta-galactosidase
MI18885	AT3G60500.3	1.67662	1.51511	1.9811	1.79026	C6	| Symbols: CER7 | 3'-5'-exoribonuclease family protein | chr3:22354245-22356440 FORWARD LENGTH=438	1e-51	[27.1.19] RNA.processing.ribonucleases
MI41802	No BLASTX hits	0.503794	1.33159	0.676166	1.78719	C3
MI44128	AT1G59750.4	0.549289	1.81206	0.539056	1.7783	C3	| Symbols: ARF1 | auxin response factor 1 | chr1:21980414-21984193 FORWARD LENGTH=660	1e-106	[27.3.4] RNA.regulation of transcription.ARF, Auxin Response Factor family
MI725	AT5G53045.1	1.769	1.82033	1.72623	1.77632	C4	| Symbols: | unknown protein; Has 122 Blast hits to 122 proteins in 57 species: Archae - 0; Bacteria - 0; Metazoa - 46; Fungi - 30; Plants - 41; Viruses - 0; Other Eukaryotes - 5 (source: NCBI BLink). | chr5:21508603-21509538 REVERSE LENGTH=96	4e-11	[35.2.1001] not assigned.unknown
MI37822	AT5G05660.1	0.519029	0.694359	1.32712	1.77543	C6	| Symbols: ATNFXL2 | sequence-specific DNA binding transcription factors;zinc ion binding;sequence-specific DNA binding transcription factors | chr5:1691113-1695464 REVERSE LENGTH=880	1e-102	[27.3.67] RNA.regulation of transcription.putative transcription regulator
MI21736	AT1G27880.1	1.53484	1.37359	1.97329	1.76598	C6	| Symbols: | DEAD/DEAH box RNA helicase family protein | chr1:9708940-9713901 FORWARD LENGTH=911	1e-70	[28.99] DNA.unspecified
MI90124	AT5G59845.1	0.509156	0.599277	1.49872	1.76399	C6	| Symbols: | Gibberellin-regulated family protein | chr5:24111443-24111808 FORWARD LENGTH=89	1e-32	[17.6.3] hormone metabolism.gibberelin.induced-regulated-responsive-activated
MI16565	AT5G49300.1	0.609631	0.657007	1.63524	1.76232	C6	| Symbols: GATA16 | GATA transcription factor 16 | chr5:19984849-19985475 REVERSE LENGTH=139	2e-51	[27.3.9] RNA.regulation of transcription.C2C2(Zn) GATA transcription factor family
MI38102	AT4G00720.1	1.62034	1.94318	1.4582	1.74874	C4	| Symbols: ATSK32, ASKTHETA, SK32 | shaggy-like protein kinase 32 | chr4:294116-297002 REVERSE LENGTH=472	8e-20	[29.4] protein.postranslational modification
MI49934	AT1G11130.1	0.655916	0.590363	1.91468	1.72332	C6	| Symbols: SUB, SCM, SRF9 | Leucine-rich repeat protein kinase family protein | chr1:3723135-3727178 FORWARD LENGTH=768	4e-64
MI47765	AT3G12970.1	0.532893	0.661922	1.38071	1.71502	C6	| Symbols: | unknown protein; BEST Arabidopsis thaliana protein match is: unknown protein (TAIR:AT1G56020.1); Has 2408 Blast hits to 418 proteins in 91 species: Archae - 0; Bacteria - 41; Metazoa - 198; Fungi - 63; Plants - 125; Viruses - 13; Other Eukaryotes - 1968 (source: NCBI BLink). | chr3:4141329-4142474 REVERSE LENGTH=381	3e-11	[35.2.1001] not assigned.unknown
MI65433	AT1G04170.1	0.613962	0.625001	1.68253	1.71277	C6	| Symbols: EIF2 GAMMA | eukaryotic translation initiation factor 2 gamma subunit | chr1:1097423-1099702 FORWARD LENGTH=465	1e-103	[29.2.3] protein.synthesis.initiation
MI17013	AT5G06750.3	1.88167	1.67868	1.91166	1.70543	C5	| Symbols: | Protein phosphatase 2C family protein | chr5:2086403-2088245 REVERSE LENGTH=393	1e-106	[29.4] protein.postranslational modification
MI23877	AT2G39310.3	0.611494	0.817937	1.2707	1.69969	C6	| Symbols: | jacalin-related lectin 22 | chr2:16414262-16416323 REVERSE LENGTH=458	0	[26.16] misc.myrosinases-lectin-jacalin
MI2215	AT5G46290.2	0.580173	1.77802	0.552884	1.6944	C3	| Symbols: KASI, KAS1 | 3-ketoacyl-acyl carrier protein synthase I | chr5:18774439-18776629 REVERSE LENGTH=418	2e-40	[11.1.3] lipid metabolism.FA synthesis and FA elongation.ketoacyl ACP synthase
MI86693	AT3G22190.2	1.7063	1.48811	1.9301	1.68329	C5	| Symbols: IQD5 | IQ-domain 5 | chr3:7831280-7833512 REVERSE LENGTH=422	3e-52	[30.3] signalling.calcium
MI13910	No BLASTX hits	0.653309	1.78889	0.614732	1.68325	C3
MI85354	AT3G22490.1	0.560046	0.575235	1.62794	1.67209	C6	| Symbols: | Seed maturation protein | chr3:7969785-7970738 REVERSE LENGTH=262	1e-109	[33.2] development.late embryogenesis abundant
MI16531	AT4G19810.1	0.63257	0.643559	1.6385	1.66697	C6	| Symbols: | Glycosyl hydrolase family protein with chitinase insertion domain | chr4:10764151-10765753 REVERSE LENGTH=379	2e-97	[20.1.1001] stress.biotic
MI48787	AT5G43140.1	0.590478	0.917634	1.06855	1.66058	C6	| Symbols: | Peroxisomal membrane 22 kDa (Mpv17/PMP22) family protein | chr5:17321570-17323224 FORWARD LENGTH=254	5e-62	[35.1.1023] not assigned.no ontology
MI51931	AT1G53025.1	0.647476	0.633832	1.68965	1.65405	C6	| Symbols: | Ubiquitin-conjugating enzyme family protein | chr1:19757072-19759474 REVERSE LENGTH=543	1e-45	[29.5.11] protein.degradation.ubiquitin
MI72048	No BLASTX hits	0.636182	0.747737	1.40661	1.65326	C6
MI40202	No BLASTX hits	0.603719	0.679619	1.46856	1.65318	C6
MI22283	AT3G01650.1	0.501562	0.567545	1.45653	1.64815	C6	| Symbols: RGLG1 | RING domain ligase1 | chr3:242734-245062 FORWARD LENGTH=489	0	[29.5.11.4.2] protein.degradation.ubiquitin.E3.RING
MI49388	AT5G67500.1	1.62351	1.4783	1.8049	1.64347	C6	| Symbols: VDAC2, ATVDAC2 | voltage dependent anion channel 2 | chr5:26935223-26937123 FORWARD LENGTH=276	1e-134
MI32495	AT5G47560.1	1.70242	1.6444	1.69622	1.63842	C5	| Symbols: ATTDT, ATSDAT, TDT | tonoplast dicarboxylate transporter | chr5:19287895-19290347 REVERSE LENGTH=540	5e-23	[34.14] transport.unspecified cations
MI65710	AT5G52840.1	0.641185	0.837734	1.25261	1.63659	C6	| Symbols: | NADH-ubiquinone oxidoreductase-related | chr5:21413718-21414794 FORWARD LENGTH=169	6e-89	[9.1.2] mitochondrial electron transport / ATP synthesis.NADH-DH.localisation not clear
MI49960	AT5G55230.2	0.565974	1.07071	0.863266	1.63312	C3	| Symbols: MAP65-1 | microtubule-associated proteins 65-1 | chr5:22402716-22405182 FORWARD LENGTH=616	2e-83	[31.1] cell.organisation
MI80923	AT1G73730.1	1.97944	1.89955	1.69837	1.62982	C1	| Symbols: EIL3, SLIM1, ATSLIM, AtEIL3 | ETHYLENE-INSENSITIVE3-like 3 | chr1:27730434-27732363 REVERSE LENGTH=567	1e-172	[27.3.19] RNA.regulation of transcription.EIN3-like(EIL) transcription factor family
MI47896	No BLASTX hits	0.600145	1.3545	0.721734	1.62892	C3
MI26164	AT5G09680.2	0.643665	0.927057	1.13024	1.62786	C6	| Symbols: RLF | reduced lateral root formation | chr5:2999362-3000185 REVERSE LENGTH=211	9e-50	[21.2] redox.ascorbate and glutathione
MI58050	AT5G03555.1	0.645869	0.647048	1.62148	1.62444	C6	| Symbols: | permease, cytosine/purines, uracil, thiamine, allantoin family protein | chr5:898354-900153 REVERSE LENGTH=599	7e-97	[34.10] transport.nucleotides
MI2263	AT3G04450.2	1.52932	1.49627	1.65705	1.62124	C6	| Symbols: | Homeodomain-like superfamily protein | chr3:1184422-1186264 FORWARD LENGTH=402	3e-57	[27.3.20] RNA.regulation of transcription.G2-like transcription factor family, GARP
MI8341	No BLASTX hits	0.585627	0.628859	1.50977	1.62122	C6
MI16175	AT2G35736.2	0.61966	0.777741	1.27408	1.59912	C6	| Symbols: | unknown protein; FUNCTIONS IN: molecular_function unknown; INVOLVED IN: biological_process unknown; LOCATED IN: endomembrane system; EXPRESSED IN: 22 plant structures; EXPRESSED DURING: 13 growth stages; BEST Arabidopsis thaliana protein match is: unknown protein (TAIR:AT4G25225.1). | chr2:15023084-15023254 REVERSE LENGTH=56	1e-16	[35.2.1001] not assigned.unknown
MI30471	AT5G64740.1	0.666106	0.709469	1.48045	1.57683	C6	| Symbols: CESA6, IXR2, E112, PRC1 | cellulose synthase 6 | chr5:25881555-25886333 FORWARD LENGTH=1084	8e-24	[10.2.1] cell wall.cellulose synthesis.cellulose synthase
MI40811	AT5G22750.1	1.7839	1.54438	1.81913	1.57488	C5	| Symbols: RAD5 | DNA/RNA helicase protein | chr5:7565374-7570871 REVERSE LENGTH=1029	1e-34	[27.3.44] RNA.regulation of transcription.Chromatin Remodeling Factors
MI11947	AT3G56910.1	0.568099	1.68305	0.530926	1.57292	C3	| Symbols: PSRP5 | plastid-specific 50S ribosomal protein 5 | chr3:21069558-21070257 REVERSE LENGTH=148	2e-30	[29.2.1.1.1.2.85] protein.synthesis.ribosomal protein.prokaryotic.chloroplast.50S subunit.PSRP5
MI87336	No BLASTX hits	0.526398	0.781584	1.05897	1.57233	C6
MI19358	AT3G10620.1	1.64671	1.60782	1.60602	1.56809	C1	| Symbols: ATNUDX26, NUDX26 | nudix hydrolase homolog 26 | chr3:3320263-3321565 FORWARD LENGTH=216	4e-95	[30.4.3] signalling.phosphinositides.bis(5'-nucleosyl)-tetraphosphatase
MI87012	No BLASTX hits	0.636872	0.81923	1.18979	1.53046	C6
MI50531	AT4G27870.1	0.656169	0.761283	1.31178	1.52192	C6	| Symbols: | Vacuolar iron transporter (VIT) family protein | chr4:13878983-13882679 FORWARD LENGTH=761	1e-17	[35.1.1023] not assigned.no ontology
MI12342	AT3G25820.2	0.504473	1.02376	0.747518	1.51699	C3	| Symbols: TPS-CIN | terpene synthase-like sequence-1,8-cineole | chr3:9439282-9442507 FORWARD LENGTH=444	1e-127	[16.1.5.1003] secondary metabolism.isoprenoids.terpenoids
MI5970	AT3G60960.1	1.61277	1.49778	1.62879	1.51265	C5	| Symbols: | Tetratricopeptide repeat (TPR)-like superfamily protein | chr3:22535729-22536940 FORWARD LENGTH=403	5e-49	[35.1.5] not assigned.no ontology.pentatricopeptide (PPR) repeat-containing protein
MI65667	AT1G17380.1	1.95004	1.55747	1.88799	1.5079	C5	| Symbols: JAZ5, TIFY11A | jasmonate-zim-domain protein 5 | chr1:5955654-5957070 REVERSE LENGTH=274	1e-46	[35.2.1001] not assigned.unknown
MI47384	AT3G49560.1	1.56857	1.67057	1.4099	1.50158	C2	| Symbols: | Mitochondrial import inner membrane translocase subunit Tim17/Tim22/Tim23 family protein | chr3:18370644-18371821 FORWARD LENGTH=261	3e-19	[29.3.2] protein.targeting.mitochondria
MI68835	AT4G30480.2	1.7024	1.93217	1.31977	1.49791	C2	| Symbols: TPR1, AtTPR1 | Tetratricopeptide repeat (TPR)-like superfamily protein | chr4:14897500-14898937 FORWARD LENGTH=277	1e-79	[35.1.27] not assigned.no ontology.tetratricopeptide repeat (TPR)
MI76527	AT5G16060.1	1.8047	1.65722	1.63107	1.49778	C1	| Symbols: | Cytochrome c oxidase biogenesis protein Cmc1-like | chr5:5246161-5247209 FORWARD LENGTH=95	4e-46
MI55814	AT5G60390.3	0.650523	0.875091	1.11201	1.49589	C6	| Symbols: | GTP binding Elongation factor Tu family protein | chr5:24289226-24290675 FORWARD LENGTH=449	3e-12
MI51730	No BLASTX hits	1.51076	1.18032	1.90759	1.49035	C5
MI51662	AT2G21110.1	0.504987	0.517747	1.43777	1.4741	C6	| Symbols: | Disease resistance-responsive (dirigent-like protein) family protein | chr2:9050290-9050850 REVERSE LENGTH=186	6e-81	[20.1.7] stress.biotic.PR-proteins
MI50002	No BLASTX hits	0.563711	1.30846	0.633509	1.47047	C3
MI48063	No BLASTX hits	0.577931	0.53046	1.59288	1.46204	C6
MI21465	AT1G22610.1	1.51783	1.66012	1.32181	1.44572	C2	| Symbols: | C2 calcium/lipid-binding plant phosphoribosyltransferase family protein | chr1:7994478-7997567 FORWARD LENGTH=1029	1e-101	[35.1.19] not assigned.no ontology.C2 domain-containing protein
MI88622	AT3G61600.2	0.588458	0.573901	1.47503	1.43854	C6	| Symbols: ATPOB1, POB1 | POZ/BTB containin G-protein 1 | chr3:22795704-22798069 FORWARD LENGTH=561	0	[35.1.9] not assigned.no ontology.BTB/POZ domain-containing protein
MI91032	No BLASTX hits	0.610518	0.940888	0.933003	1.43788	C3
MI8264	AT1G11570.2	0.513841	0.709131	1.03432	1.42742	C6	| Symbols: NTL | NTF2-like | chr1:3883280-3883956 FORWARD LENGTH=132	2e-56	[29.3.1] protein.targeting.nucleus
MI24535	AT2G33670.1	0.581015	0.603736	1.36938	1.42293	C6	| Symbols: MLO5, ATMLO5 | Seven transmembrane MLO family protein | chr2:14245138-14247879 FORWARD LENGTH=501	3e-68	[20.1.3.1] stress.biotic.signalling.MLO-like
MI46288	No BLASTX hits	0.529585	1.26905	0.592187	1.41906	C3
MI4277	No BLASTX hits	1.6423	1.21353	1.91956	1.41841	C5
MI7084	AT5G63150.1	1.56033	1.36486	1.61939	1.41653	C5	| Symbols: | unknown protein; FUNCTIONS IN: molecular_function unknown; INVOLVED IN: biological_process unknown; LOCATED IN: mitochondrion; EXPRESSED IN: 22 plant structures; EXPRESSED DURING: 13 growth stages; CONTAINS InterPro DOMAIN/s: Protein of unknown function DUF1713, mitochondria (InterPro:IPR013177); Has 30201 Blast hits to 17322 proteins in 780 species: Archae - 12; Bacteria - 1396; Met…	2e-15	[35.2.1001] not assigned.unknown
MI7205	AT4G28070.2	1.58467	1.61632	1.38671	1.41441	C2	| Symbols: | AFG1-like ATPase family protein | chr4:13946009-13948462 FORWARD LENGTH=473	1e-84	[35.1.1023] not assigned.no ontology
MI55125	AT5G16590.1	0.628929	0.609255	1.45975	1.41408	C6	| Symbols: LRR1 | Leucine-rich repeat protein kinase family protein | chr5:5431862-5433921 FORWARD LENGTH=625	3e-62
MI27262	No BLASTX hits	0.592338	0.546029	1.53103	1.41134	C6
MI52941	AT3G63290.1	1.86579	1.50837	1.73858	1.40553	C5	| Symbols: | 2-oxoglutarate (2OG) and Fe(II)-dependent oxygenase superfamily protein | chr3:23381713-23383059 FORWARD LENGTH=403	6e-45	[35.2.1001] not assigned.unknown
MI5122	AT4G34660.3	1.83506	1.53302	1.67994	1.40343	C1	| Symbols: | SH3 domain-containing protein | chr4:16545595-16548294 REVERSE LENGTH=317	7e-99	[31.4] cell.vesicle transport
MI7176	AT5G38440.1	1.51976	1.06044	1.99582	1.39262	C5	| Symbols: | Plant self-incompatibility protein S1 family | chr5:15390223-15390624 FORWARD LENGTH=133	9e-46	[35.1.1023] not assigned.no ontology
MI65873	No BLASTX hits	0.500563	0.760833	0.916166	1.39253	C6
MI16023	AT4G35500.2	0.6643	0.661226	1.39336	1.38692	C6	| Symbols: | Protein kinase superfamily protein | chr4:16857475-16859407 FORWARD LENGTH=439	7e-68	[29.4] protein.postranslational modification
MI90616	AT1G21210.1	0.608998	0.627133	1.336	1.37578	C6	| Symbols: WAK4 | wall associated kinase 4 | chr1:7424653-7427041 FORWARD LENGTH=738	1e-127	[30.2.25] signalling.receptor kinases.wall associated kinase
MI4024	AT1G64040.1	1.77264	1.92006	1.27005	1.37567	C2	| Symbols: TOPP3 | type one serine/threonine protein phosphatase 3 | chr1:23758626-23760274 REVERSE LENGTH=322	1e-166	[29.4] protein.postranslational modification
MI90896	ATMG01250.1	0.624559	0.869441	0.987233	1.37431	C6	| Symbols: ORF102 | RNA-directed DNA polymerase (reverse transcriptase) | chrM:310514-310882 FORWARD LENGTH=122	3e-22
MI42130	AT5G47610.1	1.52112	1.72708	1.20938	1.37313	C2	| Symbols: | RING/U-box superfamily protein | chr5:19301399-19301899 REVERSE LENGTH=166	5e-43	[29.5.11.4.2] protein.degradation.ubiquitin.E3.RING
MI40660	AT2G45820.1	1.76632	1.36899	1.76963	1.37156	C5	| Symbols: | Remorin family protein | chr2:18863147-18864576 REVERSE LENGTH=190	5e-56	[27.3.67] RNA.regulation of transcription.putative transcription regulator
MI84753	AT1G48410.1	0.640021	0.628481	1.39502	1.36986	C6	| Symbols: AGO1 | Stabilizer of iron transporter SufD / Polynucleotidyl transferase | chr1:17886285-17891892 REVERSE LENGTH=1048	1e-87	[33.99] development.unspecified
MI87698	AT1G08550.2	0.585758	0.617243	1.29978	1.36964	C6	| Symbols: NPQ1, AVDE1 | non-photochemical quenching 1 | chr1:2707462-2709387 FORWARD LENGTH=462	7e-19	[16.1.4.21] secondary metabolism.isoprenoids.carotenoids.violaxanthin de-epoxidase
MI64713	AT1G15740.1	1.76296	1.98522	1.20915	1.36159	C2	| Symbols: | Leucine-rich repeat family protein | chr1:5411509-5414544 FORWARD LENGTH=585	1e-127	[35.1.1023] not assigned.no ontology
MI49487	AT5G65140.2	1.64593	1.33072	1.68328	1.36091	C5	| Symbols: TPPJ | Haloacid dehalogenase-like hydrolase (HAD) superfamily protein | chr5:26020411-26022077 REVERSE LENGTH=325	1e-23	[3.2.2] minor CHO metabolism.trehalose.TPP
MI65023	AT1G02090.1	1.62769	1.70592	1.29638	1.35869	C2	| Symbols: FUS5, CSN7, COP15, ATCSN7 | Proteasome component (PCI) domain protein | chr1:387479-389568 REVERSE LENGTH=260	1e-53
MI31736	No BLASTX hits	0.574584	0.625234	1.24219	1.35169	C6
MI26460	AT5G19320.1	1.9216	1.30276	1.9875	1.34744	C5	| Symbols: RANGAP2 | RAN GTPase activating protein 2 | chr5:6505310-6506947 REVERSE LENGTH=545	0	[30.5] signalling.G-proteins
MI49545	AT5G58560.1	1.53507	1.61455	1.28021	1.34649	C2	| Symbols: | Phosphatidate cytidylyltransferase family protein | chr5:23670513-23672570 FORWARD LENGTH=307	7e-86	[11.3.3] lipid metabolism.Phospholipid synthesis.phosphatidate cytidylyltransferase
MI18070	AT3G27000.1	1.84212	1.92019	1.29083	1.34553	C2	| Symbols: ARP2, ATARP2, WRM | actin related protein 2 | chr3:9952787-9955784 REVERSE LENGTH=389	2e-85	[31.1] cell.organisation
MI36142	AT5G57660.1	1.67351	1.78028	1.26206	1.34258	C2	| Symbols: ATCOL5, COL5 | CONSTANS-like 5 | chr5:23355573-23356729 FORWARD LENGTH=355	7e-53
MI592	AT1G78240.2	0.636069	0.510199	1.66949	1.33912	C6	| Symbols: TSD2, QUA2 | S-adenosyl-L-methionine-dependent methyltransferases superfamily protein | chr1:29433173-29435815 REVERSE LENGTH=684	1e-123	[20.2.3] stress.abiotic.drought/salt
MI58605	AT2G14110.1	1.99117	1.41239	1.88584	1.33768	C5	| Symbols: | Haloacid dehalogenase-like hydrolase (HAD) superfamily protein | chr2:5952005-5953002 FORWARD LENGTH=190	5e-31	[35.2.1001] not assigned.unknown
MI48869	AT1G52855.1	1.52937	1.35563	1.5066	1.33544	C5	| Symbols: | unknown protein; BEST Arabidopsis thaliana protein match is: unknown protein (TAIR:AT3G15534.1); Has 35333 Blast hits to 34131 proteins in 2444 species: Archae - 798; Bacteria - 22429; Metazoa - 974; Fungi - 991; Plants - 531; Viruses - 0; Other Eukaryotes - 9610 (source: NCBI BLink). | chr1:19683137-19683343 REVERSE LENGTH=68	2e-34	[35.2.1001] not assigned.unknown
MI34105	AT5G48940.1	0.583771	0.840732	0.923385	1.32984	C6	| Symbols: | Leucine-rich repeat transmembrane protein kinase family protein | chr5:19839785-19843744 FORWARD LENGTH=1135	0	[30.2.11] signalling.receptor kinases.leucine rich repeat XI
MI69298	AT3G03940.1	1.51469	1.4515	1.38714	1.32928	C1	| Symbols: | Protein kinase family protein | chr3:1014412-1018244 REVERSE LENGTH=701	1e-134	[29.4] protein.postranslational modification
MI8689	No BLASTX hits	0.585662	0.702273	1.10336	1.32305	C6
MI4305	AT5G10240.2	1.51834	1.38841	1.43812	1.31505	C1	| Symbols: ASN3 | asparagine synthetase 3 | chr5:3212934-3216418 REVERSE LENGTH=577	1e-43	[13.1.3.1.1] amino acid metabolism.synthesis.aspartate family.asparagine.asparagine synthetase
MI81598	No BLASTX hits	0.546923	0.841995	0.851098	1.31028	C3
MI29775	AT1G13000.2	0.665495	0.6077	1.4347	1.3101	C6	| Symbols: | Protein of unknown function (DUF707) | chr1:4436402-4438693 REVERSE LENGTH=401	5e-13	[35.2.1001] not assigned.unknown
MI2111	AT1G50510.1	1.6147	1.29707	1.61681	1.29876	C5	| Symbols: | indigoidine synthase A family protein | chr1:18716578-18719060 FORWARD LENGTH=330	1e-136
MI68548	AT5G65840.1	0.633355	0.603047	1.36197	1.29679	C6	| Symbols: | Thioredoxin superfamily protein | chr5:26344097-26346057 REVERSE LENGTH=275	1e-106
MI35099	AT5G38460.2	0.653496	0.5652	1.4892	1.28799	C6	| Symbols: | ALG6, ALG8 glycosyltransferase family | chr5:15398592-15400987 REVERSE LENGTH=533	1e-121	[26.2] misc.UDP glucosyl and glucoronyl transferases
MI94310	AT4G16060.1	1.6241	1.73053	1.20692	1.28601	C2	| Symbols: | unknown protein; FUNCTIONS IN: molecular_function unknown; INVOLVED IN: biological_process unknown; LOCATED IN: chloroplast, chloroplast stroma; EXPRESSED IN: 22 plant structures; EXPRESSED DURING: 13 growth stages; Has 42 Blast hits to 42 proteins in 16 species: Archae - 0; Bacteria - 2; Metazoa - 0; Fungi - 0; Plants - 33; Viruses - 0; Other Eukaryotes - 7 (source: NCBI BLink). | c…	2e-23	[35.2.1001] not assigned.unknown
MI83182	AT3G24600.1	0.577892	0.692682	1.07202	1.28496	C6	| Symbols: | Late embryogenesis abundant protein, group 2 | chr3:8972195-8974867 REVERSE LENGTH=506	8e-83	[35.2.1001] not assigned.unknown
MI40249	AT5G42960.1	1.6687	1.15945	1.84856	1.28443	C5	| Symbols: | unknown protein; FUNCTIONS IN: molecular_function unknown; INVOLVED IN: biological_process unknown; LOCATED IN: mitochondrion, chloroplast, plastid, chloroplast envelope; EXPRESSED IN: 24 plant structures; EXPRESSED DURING: 13 growth stages; BEST Arabidopsis thaliana protein match is: unknown protein (TAIR:AT1G45170.1); Has 30201 Blast hits to 17322 proteins in 780 species: Archae - …	3e-95	[35.2.1001] not assigned.unknown
MI23982	AT1G73230.1	1.56011	1.12945	1.77239	1.28314	C5	| Symbols: | Nascent polypeptide-associated complex NAC | chr1:27540506-27541364 REVERSE LENGTH=165	7e-46	[27.3.67] RNA.regulation of transcription.putative transcription regulator
MI26799	AT3G13000.1	1.65505	1.40853	1.50067	1.27715	C1	| Symbols: | Protein of unknown function, DUF547 | chr3:4158214-4160818 REVERSE LENGTH=553	4e-74	[27.3.27] RNA.regulation of transcription.NAC domain transcription factor family
MI35061	AT3G55450.1	1.57719	1.27446	1.5801	1.27681	C5	| Symbols: PBL1 | PBS1-like 1 | chr3:20558129-20559963 FORWARD LENGTH=389	1e-116	[29.4.1.57] protein.postranslational modification.kinase.receptor like cytoplasmatic kinase VII
MI49916	AT5G47200.1	1.69958	1.78128	1.20966	1.26781	C2	| Symbols: ATRABD2B, ATRAB1A, RAB1A | RAB GTPase homolog 1A | chr5:19167029-19168718 FORWARD LENGTH=202	2e-49	[30.5] signalling.G-proteins
MI17894	AT2G02400.1	1.74389	1.29412	1.70754	1.26715	C5	| Symbols: | NAD(P)-binding Rossmann-fold superfamily protein | chr2:631413-632449 REVERSE LENGTH=318	9e-06	[16.2] secondary metabolism.phenylpropanoids
MI31070	AT5G57990.1	0.616167	1.50673	0.517688	1.26591	C3	| Symbols: UBP23 | ubiquitin-specific protease 23 | chr5:23470218-23473997 REVERSE LENGTH=859	6e-06	[29.5.11.5] protein.degradation.ubiquitin.ubiquitin protease
MI76818	AT1G28420.1	0.620004	0.577928	1.34424	1.25301	C6	| Symbols: HB-1 | homeobox-1 | chr1:9979936-9987460 FORWARD LENGTH=1705	5e-61
MI25956	AT5G08130.6	1.68977	1.50082	1.40947	1.25187	C1	| Symbols: BIM1 | basic helix-loop-helix (bHLH) DNA-binding superfamily protein | chr5:2606655-2609571 REVERSE LENGTH=529	1e-39	[17.3.2.99] hormone metabolism.brassinosteroid.signal transduction.other
MI73832	AT3G48420.1	0.527212	0.771239	0.855618	1.25165	C6	| Symbols: | Haloacid dehalogenase-like hydrolase (HAD) superfamily protein | chr3:17929743-17931551 FORWARD LENGTH=319	1e-139	[35.1.1023] not assigned.no ontology
MI44943	AT1G53250.1	1.53299	1.13115	1.68633	1.24429	C5	| Symbols: | unknown protein; BEST Arabidopsis thaliana protein match is: unknown protein (TAIR:AT1G53800.1); Has 11909 Blast hits to 7704 proteins in 757 species: Archae - 51; Bacteria - 1338; Metazoa - 4550; Fungi - 987; Plants - 464; Viruses - 24; Other Eukaryotes - 4495 (source: NCBI BLink). | chr1:19857468-19859156 FORWARD LENGTH=371	2e-22	[35.2.1001] not assigned.unknown
MI44320	AT3G02350.1	0.578982	0.528618	1.35504	1.23716	C6	| Symbols: GAUT9 | galacturonosyltransferase 9 | chr3:479248-481178 FORWARD LENGTH=561	3e-97	[26.2] misc.UDP glucosyl and glucoronyl transferases
MI27478	No BLASTX hits	0.503178	0.828663	0.74871	1.23302	C3
MI18172	AT1G16740.1	0.504109	1.10268	0.561135	1.22742	C3	| Symbols: | Ribosomal protein L20 | chr1:5727773-5728950 FORWARD LENGTH=126	1e-66	[29.2.1.1.3.2.20] protein.synthesis.ribosomal protein.prokaryotic.unknown organellar.50S subunit.L20
MI45101	AT5G48300.1	0.581103	0.655324	1.0869	1.22572	C6	| Symbols: ADG1, APS1 | ADP glucose pyrophosphorylase 1 | chr5:19570326-19572557 FORWARD LENGTH=520	1e-59	[2.1.2.1] major CHO metabolism.synthesis.starch.AGPase
MI1592	AT4G29300.1	0.606537	0.579508	1.28102	1.22394	C6	| Symbols: LCR27 | low-molecular-weight cysteine-rich 27 | chr4:14434135-14434481 REVERSE LENGTH=77	2e-20	[20.1.1001] stress.biotic
MI3837	AT5G37380.5	0.604889	1.03787	0.712709	1.22287	C3	| Symbols: | Chaperone DnaJ-domain superfamily protein | chr5:14817035-14818330 REVERSE LENGTH=431	5e-63	[20.2.1] stress.abiotic.heat
MI51028	AT2G40950.1	0.620627	0.665688	1.13787	1.22048	C6	| Symbols: BZIP17 | Basic-leucine zipper (bZIP) transcription factor family protein | chr2:17087823-17090326 REVERSE LENGTH=721	1e-71	[27.3.35] RNA.regulation of transcription.bZIP transcription factor family
MI16163	No BLASTX hits	0.642226	0.661725	1.18026	1.2161	C6
MI6395	AT3G54850.1	1.50546	1.47411	1.24091	1.21507	C1	| Symbols: ATPUB14, PUB14 | plant U-box 14 | chr3:20321524-20323848 FORWARD LENGTH=632	1e-115	[29.5.11.4.2] protein.degradation.ubiquitin.E3.RING
MI16815	AT5G16060.1	1.97774	1.75459	1.36634	1.21218	C1	| Symbols: | Cytochrome c oxidase biogenesis protein Cmc1-like | chr5:5246161-5247209 FORWARD LENGTH=95	2e-44	[35.2.1001] not assigned.unknown
MI44941	AT3G52490.1	1.56261	1.23987	1.52063	1.20656	C5	| Symbols: | Double Clp-N motif-containing P-loop nucleoside triphosphate hydrolases superfamily protein | chr3:19455850-19458721 REVERSE LENGTH=815	6e-18	[20.2.1] stress.abiotic.heat
MI56938	AT3G30820.1	0.648112	0.933673	0.836054	1.20442	C3	| Symbols: | Arabidopsis retrotransposon ORF-1 protein | chr3:12529843-12531235 FORWARD LENGTH=405	5e-23	[35.2.1001] not assigned.unknown
MI94523	AT2G17030.1	1.64881	1.77993	1.11319	1.20171	C2	| Symbols: | F-box family protein with a domain of unknown function (DUF295) | chr2:7399108-7400650 FORWARD LENGTH=407	4e-91	[29.5.11.4.3.2] protein.degradation.ubiquitin.E3.SCF.FBOX
MI4864	AT5G64460.8	1.55565	1.73583	1.07141	1.1955	C2	| Symbols: | Phosphoglycerate mutase family protein | chr5:25773009-25775104 REVERSE LENGTH=282	1e-156	[35.2.1001] not assigned.unknown
MI7576	AT5G58870.1	1.57191	1.43643	1.30479	1.19233	C1	| Symbols: ftsh9 | FTSH protease 9 | chr5:23770080-23773719 REVERSE LENGTH=806	5e-79
MI85412	AT4G08520.1	0.656654	0.555141	1.40136	1.18472	C6	| Symbols: | SNARE-like superfamily protein | chr4:5417887-5420295 FORWARD LENGTH=181	6e-90	[31.4] cell.vesicle transport
MI73322	No BLASTX hits	0.593925	0.663498	1.05993	1.18409	C6
MI49680	AT2G43940.1	1.58731	1.40168	1.33714	1.18076	C1	| Symbols: ATHOL3, HOL3 | S-adenosyl-L-methionine-dependent methyltransferases superfamily protein | chr2:18196091-18197664 REVERSE LENGTH=226	2e-64	[13.1.3.4.13] amino acid metabolism.synthesis.aspartate family.methionine.methionine S-methyltransferase
MI10651	No BLASTX hits	0.659536	0.61769	1.25904	1.17916	C6
MI28491	No BLASTX hits	0.595526	0.662186	1.05659	1.17486	C6
MI48470	AT1G11740.1	1.50326	0.989813	1.77433	1.1683	C5	| Symbols: | ankyrin repeat family protein | chr1:3963317-3966824 REVERSE LENGTH=644	1e-48	[31.1] cell.organisation
MI49669	AT3G22950.2	1.62083	1.08723	1.73494	1.16377	C5	| Symbols: ARFC1 | ADP-ribosylation factor C1 | chr3:8136364-8137513 REVERSE LENGTH=183	5e-98	[29.3.4.99] protein.targeting.secretory pathway.unspecified
MI72667	AT2G40010.1	0.5247	0.6676	0.911243	1.15942	C6	| Symbols: | Ribosomal protein L10 family protein | chr2:16708578-16710448 REVERSE LENGTH=317	2e-29	[29.2.1.2.2.80] protein.synthesis.ribosomal protein.eukaryotic.60S subunit.P0
MI49605	AT3G09390.1	1.70089	1.26747	1.55481	1.15862	C5	| Symbols: MT2A, ATMT-K, ATMT-1 | metallothionein 2A | chr3:2889737-2890188 REVERSE LENGTH=81	3e-15
MI56031	AT5G64530.1	1.56689	1.02617	1.76566	1.15635	C5	| Symbols: ANAC104, XND1 | xylem NAC domain 1 | chr5:25795360-25796699 FORWARD LENGTH=187	1e-44	[33.99] development.unspecified
MI4010	AT2G34190.1	1.95877	1.48558	1.52145	1.15391	C1	| Symbols: | Xanthine/uracil permease family protein | chr2:14437065-14439407 FORWARD LENGTH=524	1e-161	[34.99] transport.misc
MI85188	AT1G56290.1	1.55125	1.17076	1.528	1.15321	C5	| Symbols: | CwfJ-like family protein | chr1:21075939-21078608 FORWARD LENGTH=692	4e-88	[35.1.1023] not assigned.no ontology
MI48375	AT1G17550.1	1.65643	1.44977	1.31532	1.15121	C1	| Symbols: HAB2 | homology to ABI2 | chr1:6034917-6036939 FORWARD LENGTH=511	1e-98	[29.4] protein.postranslational modification
MI78613	AT5G42420.1	0.526121	0.889397	0.676613	1.1438	C3	| Symbols: | Nucleotide-sugar transporter family protein | chr5:16968819-16970225 FORWARD LENGTH=350	7e-95	[35.1.1023] not assigned.no ontology
MI36967	AT5G40420.1	0.574528	0.574572	1.14327	1.14336	C6	| Symbols: OLEO2, OLE2 | oleosin 2 | chr5:16173622-16174740 REVERSE LENGTH=199	1e-58	[11.4] lipid metabolism.TAG synthesis
MI33008	AT4G05320.4	1.70253	0.993896	1.95726	1.1426	C5	| Symbols: UBQ10 | polyubiquitin 10 | chr4:2718559-2719932 FORWARD LENGTH=457	2e-08	[29.5.11.1] protein.degradation.ubiquitin.ubiquitin
MI55893	AT4G15240.1	0.595126	0.628664	1.08102	1.14194	C6	| Symbols: | Protein of unknown function (DUF604) | chr4:8703518-8705378 REVERSE LENGTH=488	1e-151	[35.1.1023] not assigned.no ontology
MI33226	No BLASTX hits	1.66525	1.8802	1.01124	1.14177	C2
MI41082	AT2G20490.1	0.560923	0.932068	0.685777	1.13953	C3	| Symbols: NOP10, EDA27 | nucleolar RNA-binding Nop10p family protein | chr2:8831897-8832723 FORWARD LENGTH=64	8e-30	[29.2.2.3.1] protein.synthesis.ribosome biogenesis.Pre-rRNA processing and modifications.snoRNPs
MI53837	No BLASTX hits	0.623994	0.650673	1.07561	1.1216	C6
MI60381	AT2G23820.2	1.83751	1.86034	1.10654	1.12029	C1	| Symbols: | Metal-dependent phosphohydrolase | chr2:10140595-10142672 FORWARD LENGTH=257	2e-71
MI32164	AT3G57000.1	1.50996	1.97039	0.858287	1.12	C2	| Symbols: | nucleolar essential protein-related | chr3:21092610-21094109 FORWARD LENGTH=298	2e-99	[35.1.1023] not assigned.no ontology
MI8042	AT1G25490.1	1.54585	1.99759	0.863838	1.11627	C2	| Symbols: RCN1, REGA, ATB BETA BETA, EER1 | ARM repeat superfamily protein | chr1:8951700-8954899 FORWARD LENGTH=588	0	[29.4] protein.postranslational modification
MI8711	AT4G29520.1	0.567795	0.626202	1.00839	1.11212	C6	| Symbols: | LOCATED IN: endoplasmic reticulum, plasma membrane; EXPRESSED IN: 23 plant structures; EXPRESSED DURING: 14 growth stages; CONTAINS InterPro DOMAIN/s: Saposin B (InterPro:IPR008139); Has 137 Blast hits to 137 proteins in 50 species: Archae - 2; Bacteria - 0; Metazoa - 41; Fungi - 10; Plants - 36; Viruses - 0; Other Eukaryotes - 48 (source: NCBI BLink). | chr4:14494056-14495657 REVERS…	1e-101	[35.2.1001] not assigned.unknown
MI20578	AT3G57990.1	0.59022	1.21615	0.539346	1.11133	C3	| Symbols: | unknown protein; Has 1497 Blast hits to 1323 proteins in 52 species: Archae - 0; Bacteria - 4; Metazoa - 23; Fungi - 34; Plants - 61; Viruses - 0; Other Eukaryotes - 1375 (source: NCBI BLink). | chr3:21470244-21471347 REVERSE LENGTH=367	1e-87	[35.2.1001] not assigned.unknown
MI20412	AT1G14010.1	1.96596	1.76162	1.23452	1.10621	C1	| Symbols: | emp24/gp25L/p24 family/GOLD family protein | chr1:4800385-4801790 REVERSE LENGTH=212	2e-63
MI71853	AT4G29060.1	0.562752	0.843724	0.736555	1.1043	C3	| Symbols: emb2726 | elongation factor Ts family protein | chr4:14317744-14321315 FORWARD LENGTH=953	1e-121
MI55994	AT3G15580.1	1.66608	1.95858	0.93647	1.10088	C2	| Symbols: ATG8I, APG8H | Ubiquitin-like superfamily protein | chr3:5274075-5275000 REVERSE LENGTH=115	2e-58
MI17596	AT2G45910.1	0.612529	0.720537	0.933502	1.09811	C6	| Symbols: | U-box domain-containing protein kinase family protein | chr2:18894520-18898212 FORWARD LENGTH=834	7e-72	[29.4.1.59] protein.postranslational modification.kinase.receptor like cytoplasmatic kinase IX
MI35634	AT1G04700.1	1.50675	0.971409	1.70077	1.09649	C5	| Symbols: | PB1 domain-containing protein tyrosine kinase | chr1:1316919-1320653 FORWARD LENGTH=1042	1e-112	[29.4] protein.postranslational modification
MI68486	AT5G24460.1	0.621019	0.622838	1.09139	1.09459	C6	| Symbols: | unknown protein; INVOLVED IN: biological_process unknown; LOCATED IN: cell wall; EXPRESSED IN: 24 plant structures; EXPRESSED DURING: 15 growth stages; Has 1807 Blast hits to 1807 proteins in 277 species: Archae - 0; Bacteria - 0; Metazoa - 736; Fungi - 347; Plants - 385; Viruses - 0; Other Eukaryotes - 339 (source: NCBI BLink). | chr5:8354815-8355717 FORWARD LENGTH=300	2e-96	[35.2.1001] not assigned.unknown
MI12555	AT4G11790.1	1.91014	1.69809	1.22662	1.09045	C1	| Symbols: | Pleckstrin homology (PH) domain superfamily protein | chr4:7090456-7093208 FORWARD LENGTH=443	3e-71	[35.1.1023] not assigned.no ontology
MI40265	AT5G40240.1	0.612023	0.876525	0.760161	1.08868	C3	| Symbols: | nodulin MtN21 /EamA-like transporter family protein | chr5:16082325-16084466 REVERSE LENGTH=368	3e-10	[33.99] development.unspecified
MI74887	AT1G53000.1	1.86488	1.50036	1.35048	1.0865	C1	| Symbols: KDSB | Nucleotide-diphospho-sugar transferases superfamily protein | chr1:19745330-19747133 REVERSE LENGTH=290	1e-140	[10.1.12.4] cell wall.precursor synthesis.KDO pathway.CMP-KDO Synthetase
MI18862	AT5G08280.1	1.69348	1.00956	1.82172	1.08602	C5	| Symbols: HEMC | hydroxymethylbilane synthase | chr5:2663763-2665596 REVERSE LENGTH=382	3e-98	[19.5] tetrapyrrole synthesis.porphobilinogen deaminase
MI45063	AT5G54330.1	0.616308	0.839497	0.796978	1.0856	C3	| Symbols: | Protein of unknown function (DUF295) | chr5:22064993-22066063 FORWARD LENGTH=356	2e-73	[35.2.1001] not assigned.unknown
MI14282	AT1G14000.1	1.96243	1.14849	1.85031	1.08286	C5	| Symbols: VIK | VH1-interacting kinase | chr1:4797606-4800043 FORWARD LENGTH=438	1e-102	[29.4] protein.postranslational modification
MI89053	AT2G23630.1	0.602296	0.573761	1.13179	1.07817	C6	| Symbols: sks16 | SKU5 similar 16 | chr2:10052581-10055311 REVERSE LENGTH=541	1e-140	[35.1.1023] not assigned.no ontology
MI16237	No BLASTX hits	0.515314	0.555853	0.997148	1.07559	C6
MI33332	AT5G23590.2	0.509297	0.585918	0.9303	1.07026	C6	| Symbols: | DNAJ heat shock N-terminal domain-containing protein | chr5:7953870-7954936 REVERSE LENGTH=296	3e-71	[20.2.1] stress.abiotic.heat
MI58284	AT5G17230.2	1.59911	1.32712	1.28294	1.06473	C1	| Symbols: PSY | PHYTOENE SYNTHASE | chr5:5659839-5662087 REVERSE LENGTH=422	1e-163	[16.1.4.1] secondary metabolism.isoprenoids.carotenoids.phytoene synthase
MI66419	AT1G50110.1	1.51202	1.50746	1.06516	1.06195	C1	| Symbols: | D-aminoacid aminotransferase-like PLP-dependent enzymes superfamily protein | chr1:18558203-18560219 REVERSE LENGTH=356	7e-52
MI88506	No BLASTX hits	0.518407	0.819379	0.670313	1.05948	C3
MI46083	AT1G33290.1	0.596924	0.901836	0.699219	1.05638	C3	| Symbols: | P-loop containing nucleoside triphosphate hydrolases superfamily protein | chr1:12074125-12075989 FORWARD LENGTH=379	7e-74
MI79666	AT5G47120.1	0.623321	0.579167	1.13499	1.05459	C6	| Symbols: ATBI-1, BI-1, ATBI1, BI1 | BAX inhibitor 1 | chr5:19136071-19137585 FORWARD LENGTH=247	7e-10	[20.1.1001] stress.biotic
MI55473	No BLASTX hits	0.574599	0.719127	0.839384	1.05051	C6
MI6008	AT5G60410.5	1.87023	1.11542	1.76126	1.05043	C5	| Symbols: ATSIZ1, SIZ1 | DNA-binding protein with MIZ/SP-RING zinc finger, PHD-finger and SAP domain | chr5:24295226-24300792 FORWARD LENGTH=885	1e-112	[27.3.67] RNA.regulation of transcription.putative transcription regulator
MI42361	AT2G14680.3	0.631317	0.877361	0.749613	1.04176	C3	| Symbols: MEE13 | myosin heavy chain-related | chr2:6278256-6283766 FORWARD LENGTH=629	1e-100	[31.1] cell.organisation
MI41307	AT2G30710.1	1.92538	1.70338	1.17517	1.03967	C1	| Symbols: | Ypt/Rab-GAP domain of gyp1p superfamily protein | chr2:13086147-13088991 REVERSE LENGTH=440	2e-95	[30.5] signalling.G-proteins
MI44118	AT3G07540.1	0.640834	1.01572	0.654503	1.03738	C3	| Symbols: | Actin-binding FH2 (formin homology 2) family protein | chr3:2404763-2407464 REVERSE LENGTH=841	2e-49	[35.1.20] not assigned.no ontology.formin homology 2 domain-containing protein
MI9280	AT3G07720.1	1.73392	1.72504	1.042	1.03666	C1	| Symbols: | Galactose oxidase/kelch repeat superfamily protein | chr3:2465439-2467033 FORWARD LENGTH=329	8e-56	[35.1.1023] not assigned.no ontology
MI86983	AT2G26180.1	0.507884	0.598249	0.879902	1.03646	C6	| Symbols: IQD6 | IQ-domain 6 | chr2:11143433-11144982 REVERSE LENGTH=416	2e-56	[30.3] signalling.calcium
MI55916	AT5G26680.2	0.665441	0.515404	1.33474	1.0338	C6	| Symbols: | 5'-3' exonuclease family protein | chr5:9311882-9315458 REVERSE LENGTH=383	1e-133	[28.1] DNA.synthesis/chromatin structure
MI71718	AT1G11780.1	0.623016	0.524589	1.22523	1.03166	C6	| Symbols: | oxidoreductase, 2OG-Fe(II) oxygenase family protein | chr1:3977614-3979177 REVERSE LENGTH=345	2e-93	[28.99] DNA.unspecified
MI61546	AT5G15600.1	1.75002	1.75546	1.02658	1.02977	C1	| Symbols: SP1L4 | SPIRAL1-like4 | chr5:5078405-5078863 FORWARD LENGTH=127	1e-25	[35.2.1001] not assigned.unknown
MI57261	AT5G28680.1	1.95009	1.23448	1.62636	1.02954	C5	| Symbols: ANX2 | Malectin/receptor-like protein kinase family protein | chr5:10719437-10722013 REVERSE LENGTH=858	1e-117	[30.2.16] signalling.receptor kinases.Catharanthus roseus-like RLK1
MI72884	No BLASTX hits	0.612979	0.522484	1.19513	1.01869	C6
MI39680	AT3G24982.1	0.581154	0.586264	1.00922	1.01809	C6	| Symbols: ATRLP40, RLP40 | receptor like protein 40 | chr3:9106157-9108937 REVERSE LENGTH=915	1e-85	[30.2.99] signalling.receptor kinases.misc
MI72385	AT3G62300.2	1.71774	1.03996	1.68013	1.01719	C5	| Symbols: DUF7 | DOMAIN OF UNKNOWN FUNCTION 724 7 | chr3:23054247-23057081 FORWARD LENGTH=723	2e-54	[35.1.2] not assigned.no ontology.agenet domain-containing protein
MI46929	AT4G25320.1	1.94006	1.3793	1.42928	1.01616	C1	| Symbols: | AT hook motif DNA-binding family protein | chr4:12954488-12956342 FORWARD LENGTH=404	4e-60	[27.3.67] RNA.regulation of transcription.putative transcription regulator
MI88	AT1G55990.1	0.547913	0.509335	1.09139	1.01455	C6	| Symbols: | glycine-rich protein | chr1:20942487-20942951 REVERSE LENGTH=139	6e-19	[35.1.40] not assigned.no ontology.glycine rich proteins
MI84387	AT1G36390.2	1.89758	1.38096	1.38626	1.00885	C1	| Symbols: | Co-chaperone GrpE family protein | chr1:13701811-13703524 REVERSE LENGTH=279	2e-98	[29.6] protein.folding
MI5053	No BLASTX hits	1.8447	1.43057	1.30064	1.00865	C1
MI39582	No BLASTX hits	0.641035	0.669157	0.963539	1.00581	C6
MI39380	AT1G62340.1	0.664921	0.745497	0.897019	1.00572	C6	| Symbols: ALE1, ALE | PA-domain containing subtilase family protein | chr1:23051123-23055656 REVERSE LENGTH=832	1e-101	[29.5.1] protein.degradation.subtilases
MI46560	AT1G24450.1	1.74174	1.71337	1.01686	1.0003	C1	| Symbols: NFD2 | Ribonuclease III family protein | chr1:8664201-8665077 FORWARD LENGTH=191	5e-52	[27.1.19] RNA.processing.ribonucleases
MI37621	AT3G47680.1	0.553454	0.638568	0.866758	1.00005	C6	| Symbols: | DNA binding | chr3:17577483-17578391 REVERSE LENGTH=302	5e-29	[27.3.25] RNA.regulation of transcription.MYB domain transcription factor family
MI45598	AT5G64130.1	1.72653	1.47054	1.17387	0.999825	C1	| Symbols: | cAMP-regulated phosphoprotein 19-related protein | chr5:25664547-25665339 REVERSE LENGTH=115	5e-46	[35.2.1001] not assigned.unknown
MI79592	AT3G49910.1	0.599946	0.782769	0.760968	0.99286	C3	| Symbols: | Translation protein SH3-like family protein | chr3:18504311-18504751 FORWARD LENGTH=146	7e-24	[29.2.1.2.2.26] protein.synthesis.ribosomal protein.eukaryotic.60S subunit.L26
MI61355	AT4G04614.1	1.62143	1.23049	1.30655	0.991528	C1	| Symbols: | unknown protein; Has 35333 Blast hits to 34131 proteins in 2444 species: Archae - 798; Bacteria - 22429; Metazoa - 974; Fungi - 991; Plants - 531; Viruses - 0; Other Eukaryotes - 9610 (source: NCBI BLink). | chr4:2327308-2327914 REVERSE LENGTH=176	2e-58	[35.2.1001] not assigned.unknown
MI85141	AT5G07180.1	0.640739	1.20652	0.52575	0.989997	C4	| Symbols: ERL2 | ERECTA-like 2 | chr5:2227787-2233232 REVERSE LENGTH=967	1e-32	[30.2.13] signalling.receptor kinases.leucine rich repeat XIII
MI17281	AT3G07310.1	0.600778	0.549185	1.08149	0.988618	C6	| Symbols: | Protein of unknown function (DUF760) | chr3:2328057-2329677 REVERSE LENGTH=368	1e-107	[35.2.1001] not assigned.unknown
MI34822	AT4G34480.1	1.52151	0.857126	1.75387	0.988024	C5	| Symbols: | O-Glycosyl hydrolases family 17 protein | chr4:16481147-16483988 REVERSE LENGTH=504	0
MI4513	AT3G50910.1	1.6099	0.832143	1.90958	0.987041	C5	| Symbols: | unknown protein; BEST Arabidopsis thaliana protein match is: unknown protein (TAIR:AT5G66480.1); Has 76 Blast hits to 75 proteins in 28 species: Archae - 0; Bacteria - 10; Metazoa - 7; Fungi - 2; Plants - 49; Viruses - 0; Other Eukaryotes - 8 (source: NCBI BLink). | chr3:18920189-18921999 FORWARD LENGTH=447	5e-32	[35.2.1001] not assigned.unknown
MI23998	AT2G46430.2	1.79161	1.41776	1.24496	0.98518	C1	| Symbols: ATCNGC3, CNGC3, CNGC3.C | cyclic nucleotide gated channel 3 | chr2:19058472-19061273 FORWARD LENGTH=706	3e-52	[34.22] transport.cyclic nucleotide or calcium regulated channels
MI11950	AT5G61830.1	1.57387	1.79929	0.859221	0.982279	C2	| Symbols: | NAD(P)-binding Rossmann-fold superfamily protein | chr5:24837335-24838788 FORWARD LENGTH=316	6e-71	[26.22] misc.short chain dehydrogenase/reductase (SDR)
MI32054	AT5G08230.1	1.51306	1.20355	1.23134	0.979452	C1	| Symbols: | Tudor/PWWP/MBT domain-containing protein | chr5:2643846-2649788 REVERSE LENGTH=1445	7e-46	[27.3.68] RNA.regulation of transcription.PWWP domain protein
MI62370	AT5G62930.1	1.52625	0.789039	1.89051	0.977356	C5	| Symbols: | SGNH hydrolase-type esterase superfamily protein | chr5:25254912-25256357 FORWARD LENGTH=242	3e-10	[26.28] misc.GDSL-motif lipase
MI80942	AT1G10130.1	0.630513	1.07275	0.574084	0.976741	C3	| Symbols: ECA3, ATECA3 | endoplasmic reticulum-type calcium-transporting ATPase 3 | chr1:3311139-3321941 FORWARD LENGTH=998	1e-83	[34.21] transport.calcium
MI25219	AT3G54020.1	0.599463	0.589238	0.993489	0.976543	C6	| Symbols: AtIPCS1 | Arabidopsis Inositol phosphorylceramide synthase 1 | chr3:20006098-20008020 FORWARD LENGTH=305	8e-10	[26.13] misc.acid and other phosphatases
MI88290	AT5G57123.1	0.650903	0.757408	0.834218	0.970718	C6	| Symbols: | unknown protein; BEST Arabidopsis thaliana protein match is: unknown protein (TAIR:AT4G29905.1); Has 30201 Blast hits to 17322 proteins in 780 species: Archae - 12; Bacteria - 1396; Metazoa - 17338; Fungi - 3422; Plants - 5037; Viruses - 0; Other Eukaryotes - 2996 (source: NCBI BLink). | chr5:23127215-23127418 REVERSE LENGTH=67	3e-11	[35.2.1001] not assigned.unknown
MI16266	AT1G23180.1	0.593014	0.76041	0.753227	0.965847	C3	| Symbols: | ARM repeat superfamily protein | chr1:8216125-8219515 FORWARD LENGTH=834	1e-113	[35.1.3] not assigned.no ontology.armadillo/beta-catenin repeat family protein
MI25543	No BLASTX hits	0.657931	0.593774	1.06353	0.959823	C6
MI26408	No BLASTX hits	0.581865	0.649799	0.856875	0.956917	C6
MI32715	No BLASTX hits	0.655078	1.13591	0.551566	0.956417	C4
MI31771	AT1G27510.1	0.5127	0.674384	0.725777	0.954657	C6	| Symbols: | Protein of unknown function (DUF3506) | chr1:9554945-9558293 REVERSE LENGTH=651	5e-68	[35.2.1001] not assigned.unknown
MI46514	AT1G17690.1	1.57296	1.9501	0.76541	0.948928	C2	| Symbols: NOF1 | FUNCTIONS IN: molecular_function unknown; INVOLVED IN: biological_process unknown; LOCATED IN: nucleus; EXPRESSED IN: 24 plant structures; EXPRESSED DURING: 13 growth stages; CONTAINS InterPro DOMAIN/s: Digestive organ expansion factor, predicted (InterPro:IPR010678); Has 25006 Blast hits to 13379 proteins in 904 species: Archae - 102; Bacteria - 5571; Metazoa - 7448; Fungi - 31…	2e-22	[29.2.2.3.5] protein.synthesis.ribosome biogenesis.Pre-rRNA processing and modifications.DExD-box helicases
MI52854	AT1G43730.1	0.54662	0.875375	0.592469	0.948799	C3	| Symbols: | RNA-directed DNA polymerase (reverse transcriptase)-related family protein | chr1:16508723-16509784 REVERSE LENGTH=320	9e-17
MI11008	AT4G32900.2	0.664819	1.13423	0.555266	0.947329	C4	| Symbols: | Peptidyl-tRNA hydrolase II (PTH2) family protein | chr4:15878944-15880979 REVERSE LENGTH=193	1e-44	[35.2.1001] not assigned.unknown
MI65357	AT5G56670.1	1.82885	1.11268	1.54936	0.94264	C5	| Symbols: | Ribosomal protein S30 family protein | chr5:22935413-22935981 REVERSE LENGTH=62	9e-16	[29.2.1.2.1.30] protein.synthesis.ribosomal protein.eukaryotic.40S subunit.S30
MI88681	AT3G51520.1	0.579157	0.717913	0.756959	0.938313	C6	| Symbols: | diacylglycerol acyltransferase family | chr3:19110739-19112518 FORWARD LENGTH=314	5e-48	[26.5] misc.acyl transferases
MI77404	No BLASTX hits	0.60739	1.11856	0.509193	0.937721	C4
MI30482	AT2G06005.1	1.56464	1.8198	0.805779	0.937189	C2	| Symbols: FIP1 | FRIGIDA interacting protein 1 | chr2:2332583-2336022 FORWARD LENGTH=355	9e-65	[35.2.1001] not assigned.unknown
MI37074	AT1G08110.4	0.55506	0.778296	0.66828	0.937051	C3	| Symbols: | lactoylglutathione lyase family protein / glyoxalase I family protein | chr1:2535463-2537630 FORWARD LENGTH=235	1e-115
MI65524	AT2G45680.1	0.655183	0.522227	1.17542	0.936895	C6	| Symbols: | TCP family transcription factor | chr2:18820717-18821787 REVERSE LENGTH=356	2e-29	[27.3.29] RNA.regulation of transcription.TCP transcription factor family
MI51805	No BLASTX hits	0.533138	0.899575	0.554882	0.936264	C3
MI71306	AT4G02480.1	0.560383	0.662631	0.79149	0.935906	C6	| Symbols: | AAA-type ATPase family protein | chr4:1082082-1088680 REVERSE LENGTH=1265	1e-69	[29.5.9] protein.degradation.AAA type
MI85712	AT5G20990.1	1.62277	0.788676	1.91944	0.932856	C5	| Symbols: B73, SIR4, CNX, CHL6, CNX1 | molybdopterin biosynthesis CNX1 protein / molybdenum cofactor biosynthesis enzyme CNX1 (CNX1) | chr5:7128737-7133397 REVERSE LENGTH=670	1e-105	[18.1.1] Co-factor and vitamine metabolism.molybdenum cofactor.gephyrin
MI86645	AT1G48320.1	1.59667	1.93538	0.769342	0.932542	C2	| Symbols: | Thioesterase superfamily protein | chr1:17855024-17855577 REVERSE LENGTH=156	3e-67	[11.9.4.5] lipid metabolism.lipid degradation.beta-oxidation.acyl-CoA thioesterase
MI86220	No BLASTX hits	1.59039	0.982498	1.50897	0.932199	C5
MI87660	AT5G15700.2	0.537993	0.574604	0.868087	0.927162	C6	| Symbols: | DNA/RNA polymerases superfamily protein | chr5:5115572-5121609 REVERSE LENGTH=1051	2e-31	[27.2] RNA.transcription
MI51976	AT1G63840.1	1.62718	1.62077	0.926436	0.922784	C1	| Symbols: | RING/U-box superfamily protein | chr1:23689991-23690491 REVERSE LENGTH=166	3e-60	[29.5.11.4.2] protein.degradation.ubiquitin.E3.RING
MI90024	AT3G61270.1	0.654505	0.54302	1.1121	0.922672	C6	| Symbols: | Arabidopsis thaliana protein of unknown function (DUF821) | chr3:22678270-22680212 FORWARD LENGTH=498	1e-128	[35.2.1001] not assigned.unknown
MI30667	AT4G01850.2	0.644121	0.647526	0.915833	0.920674	C6	| Symbols: SAM-2, MAT2, SAM2, AtSAM2 | S-adenosylmethionine synthetase 2 | chr4:796298-797479 REVERSE LENGTH=393	1e-142	[13.1.3.4.11] amino acid metabolism.synthesis.aspartate family.methionine.S-adenosylmethionine synthetase
MI6550	AT1G73060.1	0.538259	0.774533	0.638961	0.919441	C3	| Symbols: LPA3 | Low PSII Accumulation 3 | chr1:27479027-27481258 FORWARD LENGTH=358	1e-171	[35.2.1001] not assigned.unknown
MI92624	AT3G14720.1	0.580143	0.572281	0.932022	0.919391	C6	| Symbols: ATMPK19, MPK19 | MAP kinase 19 | chr3:4946057-4948906 FORWARD LENGTH=598	1e-10	[30.6] signalling.MAP kinases
MI20472	AT5G09900.3	1.61144	1.0045	1.47107	0.917003	C5	| Symbols: EMB2107, RPN5A, MSA | 26S proteasome regulatory subunit, putative (RPN5) | chr5:3089406-3092434 REVERSE LENGTH=462	1e-110	[29.5.11.20] protein.degradation.ubiquitin.proteasom
MI88291	No BLASTX hits	0.66546	1.03661	0.587757	0.915573	C4
MI8714	AT3G02320.1	0.629936	0.604956	0.952785	0.915004	C6	| Symbols: | N2,N2-dimethylguanosine tRNA methyltransferase | chr3:470097-473492 FORWARD LENGTH=589	1e-112	[27.3.99] RNA.regulation of transcription.unclassified
MI71766	AT5G49480.1	0.605483	0.597395	0.927152	0.914767	C6	| Symbols: ATCP1, CP1 | Ca2+-binding protein 1 | chr5:20070812-20071294 FORWARD LENGTH=160	5e-64	[30.3] signalling.calcium
MI10108	AT1G47840.1	1.61633	1.78869	0.824743	0.912691	C2	| Symbols: HXK3 | hexokinase 3 | chr1:17616243-17618859 REVERSE LENGTH=493	1e-92	[2.2.1.4] major CHO metabolism.degradation.sucrose.hexokinase
MI20941	AT4G30390.1	1.68484	1.0926	1.40648	0.912086	C5	| Symbols: | unknown protein; Has 22 Blast hits to 22 proteins in 11 species: Archae - 0; Bacteria - 0; Metazoa - 0; Fungi - 0; Plants - 22; Viruses - 0; Other Eukaryotes - 0 (source: NCBI BLink). | chr4:14862224-14862906 REVERSE LENGTH=95	5e-16	[35.2.1001] not assigned.unknown
MI4073	No BLASTX hits	1.9995	1.13117	1.6109	0.911332	C5
MI37107	AT3G55080.2	0.538181	0.884385	0.553665	0.90983	C3	| Symbols: | SET domain-containing protein | chr3:20411476-20414595 REVERSE LENGTH=353	4e-12	[27.3.69] RNA.regulation of transcription.SET-domain transcriptional regulator family
MI91538	AT3G05020.1	0.658628	1.14927	0.521212	0.90949	C4	| Symbols: ACP1, ACP | acyl carrier protein 1 | chr3:1391863-1392878 REVERSE LENGTH=137	1e-52	[11.1.12] lipid metabolism.FA synthesis and FA elongation.ACP protein
MI60074	AT5G24930.1	0.586583	0.651696	0.8173	0.908024	C6	| Symbols: ATCOL4, COL4 | CONSTANS-like 4 | chr5:8589325-8590949 FORWARD LENGTH=406	1e-106	[27.3.7] RNA.regulation of transcription.C2C2(Zn) CO-like, Constans-like zinc finger family
MI64930	AT1G52680.1	0.597077	0.711657	0.760637	0.906605	C6	| Symbols: | late embryogenesis abundant protein-related / LEA protein-related | chr1:19618419-19618961 REVERSE LENGTH=114	2e-35	[33.2] development.late embryogenesis abundant
MI19676	AT1G31150.1	1.70867	0.860809	1.79889	0.90626	C5	| Symbols: | Domain of unknown function (DUF1985) | chr1:11120097-11122412 FORWARD LENGTH=673	3e-08	[35.2.1001] not assigned.unknown
MI35463	AT5G25265.1	0.577682	0.82908	0.629808	0.90389	C3	| Symbols: | unknown protein; FUNCTIONS IN: molecular_function unknown; INVOLVED IN: biological_process unknown; LOCATED IN: plasma membrane, membrane; EXPRESSED IN: cultured cell, leaf; BEST Arabidopsis thaliana protein match is: unknown protein (TAIR:AT2G25260.1); Has 30201 Blast hits to 17322 proteins in 780 species: Archae - 12; Bacteria - 1396; Metazoa - 17338; Fungi - 3422; Plants - 5037; V…	1e-111	[35.2.1001] not assigned.unknown
MI22637	AT1G08800.2	1.53684	1.39318	0.995753	0.902674	C1	| Symbols: | Protein of unknown function, DUF593 | chr1:2813578-2817078 REVERSE LENGTH=1113	1e-12	[35.1.1023] not assigned.no ontology
MI60494	AT2G45730.1	1.79989	0.915373	1.77301	0.901699	C5	| Symbols: | eukaryotic initiation factor 3 gamma subunit family protein | chr2:18836519-18839123 REVERSE LENGTH=446	1e-90	[29.2.3] protein.synthesis.initiation
MI4340	No BLASTX hits	1.69553	1.14483	1.33527	0.901583	C1
MI64631	AT1G06515.2	1.8554	1.46799	1.13127	0.895058	C1	| Symbols: | Protein of unknown function (DUF3317) | chr1:1990951-1991968 REVERSE LENGTH=56	1e-27	[35.1.1023] not assigned.no ontology
MI16611	AT3G19170.1	0.661416	0.790119	0.744293	0.889123	C3	| Symbols: ATPREP1, ATZNMP, PREP1 | presequence protease 1 | chr3:6625578-6631874 REVERSE LENGTH=1080	7e-55	[29.5.7] protein.degradation.metalloprotease
MI16395	AT5G61970.1	0.578068	0.91579	0.557831	0.88373	C3	| Symbols: | signal recognition particle-related / SRP-related | chr5:24888920-24893079 FORWARD LENGTH=605	5e-97	[29.3.4.99] protein.targeting.secretory pathway.unspecified
MI7058	AT1G01900.1	1.63949	0.798624	1.81396	0.883607	C5	| Symbols: ATSBT1.1, SBTI1.1 | subtilase family protein | chr1:310332-313011 FORWARD LENGTH=774	4e-79	[29.5.1] protein.degradation.subtilases
MI58962	No BLASTX hits	1.89623	1.42619	1.17422	0.883149	C1
MI66523	AT2G30050.1	1.50742	1.9712	0.675213	0.882955	C2	| Symbols: | transducin family protein / WD-40 repeat family protein | chr2:12825540-12826448 FORWARD LENGTH=302	1e-176	[29.3.4.4] protein.targeting.secretory pathway.plasma membrane
MI1872	AT3G02570.1	1.98039	1.09305	1.59464	0.880144	C5	| Symbols: MEE31, PMI1 | Mannose-6-phosphate isomerase, type I | chr3:543463-545478 REVERSE LENGTH=432	1e-103	[10.1.20] cell wall.precursor synthesis.phosphomannose isomerase
MI38974	AT2G40360.1	0.609435	0.784264	0.680015	0.875092	C3	| Symbols: | Transducin/WD40 repeat-like superfamily protein | chr2:16853123-16856635 REVERSE LENGTH=753	3e-24
MI11034	AT5G39510.1	1.51801	1.67786	0.790523	0.873768	C2	| Symbols: VTI11, ATVTI1A, ATVTI11, ZIG, SGR4, VTI1A, ZIG1 | Vesicle transport v-SNARE family protein | chr5:15822035-15823591 FORWARD LENGTH=221	2e-70	[31.4] cell.vesicle transport
MI78270	AT5G37475.1	1.67696	0.844499	1.72757	0.869986	C5	| Symbols: | Translation initiation factor eIF3 subunit | chr5:14866328-14867749 REVERSE LENGTH=225	1e-47
MI86910	AT1G78650.1	0.615741	0.743994	0.719329	0.86916	C3	| Symbols: POLD3 | DNA-directed DNA polymerases | chr1:29582987-29585508 FORWARD LENGTH=509	2e-78	[31.3] cell.cycle
MI61990	AT1G28400.1	1.56012	0.777188	1.74237	0.867978	C5	| Symbols: | unknown protein; FUNCTIONS IN: molecular_function unknown; INVOLVED IN: biological_process unknown; LOCATED IN: endomembrane system; EXPRESSED IN: 22 plant structures; EXPRESSED DURING: 13 growth stages; BEST Arabidopsis thaliana protein match is: unknown protein (TAIR:AT2G33850.1); Has 45374 Blast hits to 18870 proteins in 668 species: Archae - 72; Bacteria - 1460; Metazoa - 1191; F…	1e-117	[35.1.1023] not assigned.no ontology
MI39350	AT1G65310.1	0.606105	0.714117	0.735139	0.866145	C3	| Symbols: ATXTH17, XTH17 | xyloglucan endotransglucosylase/hydrolase 17 | chr1:24257262-24258319 FORWARD LENGTH=282	1e-136	[10.7] cell wall.modification
MI52765	AT1G54080.1	0.617356	0.553785	0.955043	0.856699	C6	| Symbols: UBP1A | oligouridylate-binding protein 1A | chr1:20183923-20186824 REVERSE LENGTH=426	1e-92	[27.1.1] RNA.processing.splicing
MI54175	No BLASTX hits	1.8725	1.76871	0.906561	0.856311	C1
MI93278	AT2G27170.2	0.602809	0.97751	0.524215	0.850063	C4	| Symbols: TTN7, SMC3 | Structural maintenance of chromosomes (SMC) family protein | chr2:11609319-11617064 REVERSE LENGTH=1204	1e-110
MI38135	No BLASTX hits	0.612597	0.810028	0.641345	0.848041	C3
MI22507	No BLASTX hits	0.621749	0.635559	0.828486	0.846888	C6
MI59945	AT4G37410.1	1.63817	1.15451	1.19487	0.842086	C1	| Symbols: CYP81F4 | cytochrome P450, family 81, subfamily F, polypeptide 4 | chr4:17590848-17592780 FORWARD LENGTH=501	3e-55
MI35329	AT5G39830.1	1.52201	1.12545	1.13701	0.840759	C1	| Symbols: DEGP8, DEG8 | Trypsin family protein with PDZ domain | chr5:15942883-15945676 FORWARD LENGTH=448	9e-72	[29.5.5] protein.degradation.serine protease
MI25765	AT3G56210.4	1.88758	1.04116	1.51207	0.834039	C5	| Symbols: | ARM repeat superfamily protein | chr3:20853995-20855445 REVERSE LENGTH=191	3e-51	[35.2.1001] not assigned.unknown
MI88972	AT3G26980.1	1.52779	1.95362	0.650988	0.832434	C2	| Symbols: MUB4 | membrane-anchored ubiquitin-fold protein 4 precursor | chr3:9946467-9947444 REVERSE LENGTH=120	5e-61	[29.5.11.1] protein.degradation.ubiquitin.ubiquitin
MI28994	AT2G22230.1	1.89629	1.82594	0.863211	0.831187	C1	| Symbols: | Thioesterase superfamily protein | chr2:9450042-9451427 FORWARD LENGTH=220	7e-90	[11.1.5] lipid metabolism.FA synthesis and FA elongation.beta hydroxyacyl ACP dehydratase
MI66724	AT5G47650.1	1.97391	1.61513	1.01157	0.827712	C1	| Symbols: ATNUDT2, ATNUDX2, NUDT2 | nudix hydrolase homolog 2 | chr5:19310391-19312084 REVERSE LENGTH=278	4e-27	[23.3.3] nucleotide metabolism.salvage.NUDIX hydrolases
MI63878	AT4G27520.1	0.520578	0.606757	0.708549	0.825845	C6	| Symbols: ENODL2, AtENODL2 | early nodulin-like protein 2 | chr4:13750668-13751819 REVERSE LENGTH=349	3e-40	[26.19] misc.plastocyanin-like
MI89121	AT1G27730.1	0.620006	0.898635	0.569756	0.825804	C3	| Symbols: STZ, ZAT10 | salt tolerance zinc finger | chr1:9648302-9648985 REVERSE LENGTH=227	1e-27
MI87341	AT4G27040.4	0.57443	0.809454	0.585608	0.825206	C3	| Symbols: VPS22 | EAP30/Vps36 family protein | chr4:13573061-13574576 REVERSE LENGTH=250	1e-136
MI17971	No BLASTX hits	1.74137	1.49947	0.955767	0.822998	C1
MI87694	AT1G51110.1	0.621679	0.698008	0.728832	0.818316	C6	| Symbols: | Plastid-lipid associated protein PAP / fibrillin family protein | chr1:18935380-18937484 FORWARD LENGTH=409	3e-07	[31.1] cell.organisation
MI24467	AT3G07860.1	1.88578	1.34697	1.14319	0.816556	C1	| Symbols: | Ubiquitin-like superfamily protein | chr3:2507895-2508656 FORWARD LENGTH=165	4e-69	[35.2.1001] not assigned.unknown
MI31834	AT1G24267.2	0.66096	0.659174	0.814976	0.812773	C6	| Symbols: | Protein of unknown function (DUF1664) | chr1:8604451-8607241 REVERSE LENGTH=344	1e-59	[35.2.1001] not assigned.unknown
MI63270	AT5G56710.1	1.59991	1.08162	1.19927	0.810768	C1	| Symbols: | Ribosomal protein L31e family protein | chr5:22944003-22944767 REVERSE LENGTH=119	3e-48
MI29008	AT2G22270.1	1.8448	1.05546	1.41312	0.80849	C1	| Symbols: | unknown protein; BEST Arabidopsis thaliana protein match is: unknown protein (TAIR:AT4G39860.2); Has 247 Blast hits to 231 proteins in 42 species: Archae - 0; Bacteria - 17; Metazoa - 14; Fungi - 5; Plants - 145; Viruses - 0; Other Eukaryotes - 66 (source: NCBI BLink). | chr2:9463765-9465282 FORWARD LENGTH=328	1e-58	[35.2.1001] not assigned.unknown
MI69363	AT4G19540.1	1.63027	1.7862	0.732241	0.802274	C2	| Symbols: INDL | IND1(iron-sulfur protein required for NADH dehydrogenase)-like | chr4:10657517-10659094 FORWARD LENGTH=313	7e-92	[35.2.1001] not assigned.unknown
MI11624	AT1G06070.1	1.58457	1.74356	0.72832	0.801394	C2	| Symbols: | Basic-leucine zipper (bZIP) transcription factor family protein | chr1:1835201-1837116 REVERSE LENGTH=423	2e-41	[27.3.35] RNA.regulation of transcription.bZIP transcription factor family
MI14649	AT4G10480.2	0.629864	0.909766	0.554694	0.801193	C4	| Symbols: | Nascent polypeptide-associated complex (NAC), alpha subunit family protein | chr4:6478089-6479079 REVERSE LENGTH=211	8e-36	[29.2.4] protein.synthesis.elongation
MI24360	AT1G77350.2	0.608178	0.501012	0.970133	0.799187	C6	| Symbols: | unknown protein; FUNCTIONS IN: molecular_function unknown; INVOLVED IN: biological_process unknown; LOCATED IN: endomembrane system; EXPRESSED IN: 23 plant structures; EXPRESSED DURING: 13 growth stages; CONTAINS InterPro DOMAIN/s: Protein of unknown function KRTCAP2 (InterPro:IPR018614); Has 35333 Blast hits to 34131 proteins in 2444 species: Archae - 798; Bacteria - 22429; Metazoa …	2e-27	[35.2.1001] not assigned.unknown
MI61275	AT2G41000.1	1.59385	1.51282	0.839205	0.796544	C1	| Symbols: | Chaperone DnaJ-domain superfamily protein | chr2:17111673-17113247 FORWARD LENGTH=184	1e-64	[20.2.1] stress.abiotic.heat
MI30432	AT4G03070.1	0.559071	0.681054	0.653068	0.79556	C3	| Symbols: AOP1, AOP, AOP1.1 | 2-oxoglutarate (2OG) and Fe(II)-dependent oxygenase superfamily protein | chr4:1358442-1359620 FORWARD LENGTH=322	3e-72	[16.5.1] secondary metabolism.sulfur-containing.glucosinolates
MI9343	No BLASTX hits	1.51342	0.785461	1.53234	0.795283	C5
MI37629	AT2G19350.1	1.68481	1.51683	0.882639	0.794635	C1	| Symbols: | Eukaryotic protein of unknown function (DUF872) | chr2:8376329-8377097 FORWARD LENGTH=103	1e-22	[35.2.1001] not assigned.unknown
MI74355	AT3G01670.1	0.618456	0.927566	0.529633	0.794348	C4	| Symbols: | unknown protein; BEST Arabidopsis thaliana protein match is: unknown protein (TAIR:AT3G01680.1); Has 121 Blast hits to 111 proteins in 12 species: Archae - 0; Bacteria - 0; Metazoa - 0; Fungi - 0; Plants - 121; Viruses - 0; Other Eukaryotes - 0 (source: NCBI BLink). | chr3:247288-250261 FORWARD LENGTH=822	3e-28	[35.2.1001] not assigned.unknown
MI31738	AT3G23710.1	1.98662	0.970059	1.62622	0.794079	C5	| Symbols: | Tic22-like family protein | chr3:8534061-8536148 FORWARD LENGTH=313	1e-08	[29.3.3] protein.targeting.chloroplast
MI72155	AT1G21680.1	1.71192	1.49932	0.901972	0.789962	C1	| Symbols: | DPP6 N-terminal domain-like protein | chr1:7613028-7615148 FORWARD LENGTH=706	0	[35.1.1023] not assigned.no ontology
MI88519	AT5G57140.1	0.655186	0.925473	0.558854	0.789401	C4	| Symbols: ATPAP28, PAP28 | purple acid phosphatase 28 | chr5:23149926-23151370 FORWARD LENGTH=397	1e-91	[26.13] misc.acid and other phosphatases
MI16401	AT1G78920.2	0.516504	0.69426	0.586117	0.78783	C3	| Symbols: AVP2, AVPL1, AtVHP2;1, VHP2;1, VP2 | vacuolar H+-pyrophosphatase 2 | chr1:29672340-29676761 FORWARD LENGTH=802	2e-11	[34.30] transport.H+ transporting pyrophosphatase
MI54951	AT1G29350.1	1.57451	1.89815	0.651183	0.785031	C2	| Symbols: | Kinase-related protein of unknown function (DUF1296) | chr1:10268761-10273613 REVERSE LENGTH=831	6e-23
MI242	AT4G33530.1	0.55976	0.626402	0.700879	0.784322	C6	| Symbols: KUP5 | K+ uptake permease 5 | chr4:16126503-16130353 REVERSE LENGTH=855	1e-70	[34.15] transport.potassium
MI692	AT5G48385.1	0.637312	0.568495	0.877579	0.782817	C6	| Symbols: | FRIGIDA-like protein | chr5:19609471-19611712 FORWARD LENGTH=558	8e-80	[35.2.1001] not assigned.unknown
MI18095	AT5G62190.1	1.82898	1.27805	1.11592	0.779781	C1	| Symbols: PRH75 | DEAD box RNA helicase (PRH75) | chr5:24980542-24983879 REVERSE LENGTH=671	4e-67	[27.1.2] RNA.processing.RNA helicase
MI9986	No BLASTX hits	0.654391	0.892324	0.570845	0.778401	C4
MI65631	AT5G54440.1	1.61307	0.922952	1.34514	0.769648	C5	| Symbols: CLUB, AtTRS130 | CLUB | chr5:22100056-22107695 FORWARD LENGTH=1259	1e-101	[35.2.1001] not assigned.unknown
MI6381	AT1G76180.2	1.7099	1.26982	1.02873	0.763964	C1	| Symbols: ERD14 | Dehydrin family protein | chr1:28587013-28587657 REVERSE LENGTH=185	6e-25	[20.2.99] stress.abiotic.unspecified
MI28812	No BLASTX hits	0.660192	0.896517	0.561751	0.762838	C4
MI55746	AT4G03610.2	0.524953	0.501013	0.797941	0.761552	C6	| Symbols: | Metallo-hydrolase/oxidoreductase superfamily protein | chr4:1605039-1606909 FORWARD LENGTH=295	1e-60	[35.1.1023] not assigned.no ontology
MI63361	AT5G05080.2	0.550538	0.606668	0.689986	0.760334	C6	| Symbols: UBC22, ATUBC22 | ubiquitin-conjugating enzyme 22 | chr5:1498727-1499972 REVERSE LENGTH=251	1e-110	[29.5.11.3] protein.degradation.ubiquitin.E2
MI46925	AT5G49555.1	1.76214	0.997604	1.33519	0.755893	C1	| Symbols: | FAD/NAD(P)-binding oxidoreductase family protein | chr5:20107411-20110602 REVERSE LENGTH=556	1e-134	[16.1.4] secondary metabolism.isoprenoids.carotenoids
MI79753	AT1G22440.1	0.571577	0.662663	0.646739	0.749802	C3	| Symbols: | Zinc-binding alcohol dehydrogenase family protein | chr1:7922560-7924759 FORWARD LENGTH=386	6e-56	[26.11] misc.alcohol dehydrogenases
MI48254	AT5G40030.1	0.576763	0.754101	0.570982	0.746543	C3	| Symbols: | Protein kinase superfamily protein | chr5:16026227-16028283 FORWARD LENGTH=499	1e-137	[29.4] protein.postranslational modification
MI72701	AT4G07950.1	0.664513	0.987686	0.501708	0.745704	C4	| Symbols: | DNA-directed RNA polymerase, subunit M, archaeal | chr4:4798910-4799510 FORWARD LENGTH=106	4e-50	[27.3.50] RNA.regulation of transcription.General Transcription
MI91181	AT5G09250.1	1.74435	1.28243	1.01333	0.74499	C1	| Symbols: KIWI | ssDNA-binding transcriptional regulator | chr5:2875421-2876368 REVERSE LENGTH=107	1e-43
MI61059	AT1G79650.2	1.80746	1.98779	0.674415	0.741701	C2	| Symbols: RAD23, RAD23B | Rad23 UV excision repair protein family | chr1:29972406-29975132 REVERSE LENGTH=365	1e-141
MI2375	AT4G14690.1	1.9095	1.97299	0.716579	0.740404	C1	| Symbols: ELIP2 | Chlorophyll A-B binding family protein | chr4:8418373-8419129 FORWARD LENGTH=193	6e-15	[30.11] signalling.light
MI16642	AT1G75170.2	1.95451	1.99429	0.723659	0.73839	C1	| Symbols: | Sec14p-like phosphatidylinositol transfer family protein | chr1:28214405-28215686 FORWARD LENGTH=296	1e-149	[29.3.4.99] protein.targeting.secretory pathway.unspecified
MI67934	AT3G13280.1	1.6196	1.10864	1.07843	0.738202	C1	| Symbols: | Putative endonuclease or glycosyl hydrolase | chr3:4295327-4297000 REVERSE LENGTH=383	4e-38
MI65056	No BLASTX hits	0.560267	0.571718	0.722885	0.73766	C6
MI43290	AT5G59840.1	0.634694	0.629697	0.740159	0.734332	C6	| Symbols: | Ras-related small GTP-binding family protein | chr5:24107450-24109049 REVERSE LENGTH=216	9e-26
MI32582	AT2G01860.1	0.641309	0.796075	0.591554	0.734312	C4	| Symbols: EMB975 | Tetratricopeptide repeat (TPR)-like superfamily protein | chr2:388283-389743 FORWARD LENGTH=486	3e-18	[35.1.5] not assigned.no ontology.pentatricopeptide (PPR) repeat-containing protein
MI3141	AT1G53030.1	0.579001	0.630054	0.674284	0.733738	C6	| Symbols: | Cytochrome C oxidase copper chaperone (COX17) | chr1:19760224-19760442 REVERSE LENGTH=72	7e-35	[15.1] metal handling.acquisition
MI66961	AT1G69960.1	1.58368	0.893297	1.29871	0.732555	C5	| Symbols: PP2A | serine/threonine protein phosphatase 2A | chr1:26348892-26350511 REVERSE LENGTH=307	1e-112	[29.4] protein.postranslational modification
MI45525	AT5G51760.1	1.50253	0.69432	1.57937	0.729829	C5	| Symbols: AHG1 | Protein phosphatase 2C family protein | chr5:21026916-21028912 FORWARD LENGTH=416	2e-64	[29.4] protein.postranslational modification
MI90050	AT3G11760.1	0.614416	0.538945	0.82896	0.727136	C6	| Symbols: | unknown protein; FUNCTIONS IN: molecular_function unknown; INVOLVED IN: biological_process unknown; LOCATED IN: cellular_component unknown; EXPRESSED IN: 23 plant structures; EXPRESSED DURING: 14 growth stages; BEST Arabidopsis thaliana protein match is: unknown protein (TAIR:AT5G04860.1); Has 84 Blast hits to 73 proteins in 13 species: Archae - 0; Bacteria - 0; Metazoa - 0; Fungi - …	2e-11	[35.2.1001] not assigned.unknown
MI29028	AT3G27340.3	1.5646	1.8332	0.618664	0.724871	C2	| Symbols: | FUNCTIONS IN: molecular_function unknown; INVOLVED IN: oxidation reduction; EXPRESSED IN: 23 plant structures; EXPRESSED DURING: 15 growth stages; CONTAINS InterPro DOMAIN/s: Gamma-butyrobetaine dioxygenase/Trimethyllysine dioxygenase, N-terminal (InterPro:IPR010376); Has 945 Blast hits to 945 proteins in 390 species: Archae - 0; Bacteria - 710; Metazoa - 0; Fungi - 0; Plants - 39; V…	1e-63	[35.2.1001] not assigned.unknown
MI61239	AT2G46820.2	1.83277	1.71223	0.771077	0.720365	C1	| Symbols: PTAC8, TMP14, PSAP, PSI-P | photosystem I P subunit | chr2:19243729-19244870 FORWARD LENGTH=174	4e-48	[1.1.2.2] PS.lightreaction.photosystem I.PSI polypeptide subunits
MI77851	No BLASTX hits	0.659284	0.501897	0.943021	0.717899	C6
MI12269	AT2G21270.3	1.5228	1.64909	0.65805	0.712627	C2	| Symbols: UFD1 | ubiquitin fusion degradation 1 | chr2:9107841-9110012 FORWARD LENGTH=340	1e-129	[29.5.11] protein.degradation.ubiquitin
MI58235	AT3G27270.1	0.532376	0.737237	0.512793	0.710118	C3	| Symbols: | TRAM, LAG1 and CLN8 (TLC) lipid-sensing domain containing protein | chr3:10073315-10074064 FORWARD LENGTH=249	3e-91	[35.2.1001] not assigned.unknown
MI35354	AT4G33910.1	1.89075	0.742815	1.80435	0.70887	C5	| Symbols: | 2-oxoglutarate (2OG) and Fe(II)-dependent oxygenase superfamily protein | chr4:16256943-16258614 REVERSE LENGTH=288	2e-74	[26.7] misc.oxidases - copper, flavone etc
MI16986	AT5G47490.1	1.84283	1.2983	1.00565	0.708497	C1	| Symbols: | RGPR-related | chr5:19264675-19270487 FORWARD LENGTH=1361	4e-47	[35.2.1001] not assigned.unknown
MI82558	AT1G65113.1	0.662414	0.549473	0.848863	0.704132	C6	| Symbols: SCRL2 | SCR-like 2 | chr1:24189464-24189837 FORWARD LENGTH=92	8e-12	[20.1.7] stress.biotic.PR-proteins
MI81321	AT4G19220.1	0.66883	0.565294	0.82898	0.700653	C6	| Symbols: | Tetratricopeptide repeat (TPR)-like superfamily protein | chr4:10505266-10508121 REVERSE LENGTH=932	1e-48	[35.1.5] not assigned.no ontology.pentatricopeptide (PPR) repeat-containing protein
MI82600	AT5G26830.1	0.60949	0.568502	0.749664	0.69925	C6	| Symbols: | Threonyl-tRNA synthetase | chr5:9437351-9441568 FORWARD LENGTH=709	1e-79
MI17900	AT3G07130.1	1.97777	1.77487	0.777455	0.697696	C1	| Symbols: ATPAP15, PAP15 | purple acid phosphatase 15 | chr3:2255763-2257981 REVERSE LENGTH=532	4e-35
MI68820	AT4G10340.1	1.52342	1.83708	0.57494	0.693319	C2	| Symbols: LHCB5 | light harvesting complex of photosystem II 5 | chr4:6408200-6409496 FORWARD LENGTH=280	7e-18
MI34806	AT1G05270.1	1.84616	1.76146	0.722291	0.689156	C1	| Symbols: | TraB family protein | chr1:1531806-1534305 REVERSE LENGTH=371	3e-36	[27.3.35] RNA.regulation of transcription.bZIP transcription factor family
MI26391	AT3G15210.1	1.53532	0.617417	1.70726	0.686563	C5	| Symbols: ATERF-4, ERF4, RAP2.5, ATERF4 | ethylene responsive element binding factor 4 | chr3:5121472-5122140 FORWARD LENGTH=222	4e-56	[17.5.2] hormone metabolism.ethylene.signal transduction
MI10987	AT4G17940.1	1.84553	1.75318	0.722031	0.6859	C1	| Symbols: | Tetratricopeptide repeat (TPR)-like superfamily protein | chr4:9965787-9966778 FORWARD LENGTH=274	3e-45	[35.2.1001] not assigned.unknown
MI34657	AT1G19910.1	1.83288	0.749644	1.67341	0.68442	C5	| Symbols: AVA-P2, AVA-2PE, ATVHA-C2 | ATPase, F0/V0 complex, subunit C protein | chr1:6913317-6914322 FORWARD LENGTH=165	8e-58	[34.1.1] transport.p- and v-ATPases.H+-transporting two-sector ATPase
MI80090	AT2G39440.1	1.5989	0.640729	1.70289	0.682401	C5	| Symbols: | CONTAINS InterPro DOMAIN/s: Ribonuclease H2, subunit C (InterPro:IPR013924); Has 30201 Blast hits to 17322 proteins in 780 species: Archae - 12; Bacteria - 1396; Metazoa - 17338; Fungi - 3422; Plants - 5037; Viruses - 0; Other Eukaryotes - 2996 (source: NCBI BLink). | chr2:16468220-16469113 REVERSE LENGTH=162	5e-70	[35.2.1001] not assigned.unknown
MI59751	AT5G22000.3	1.76211	1.37514	0.871102	0.679802	C1	| Symbols: RHF2A | RING-H2 group F2A | chr5:7277436-7279553 FORWARD LENGTH=375	9e-44	[29.5.11.4.2] protein.degradation.ubiquitin.E3.RING
MI80727	AT3G53870.1	0.634319	0.587729	0.72707	0.673668	C6	| Symbols: | Ribosomal protein S3 family protein | chr3:19951547-19952782 FORWARD LENGTH=249	1e-118
MI12441	AT1G21790.1	1.87198	1.20224	1.0444	0.670744	C1	| Symbols: | TRAM, LAG1 and CLN8 (TLC) lipid-sensing domain containing protein | chr1:7654357-7655691 FORWARD LENGTH=288	1e-145	[35.2.1001] not assigned.unknown
MI24825	AT1G17180.1	1.58722	1.59064	0.668403	0.669842	C1	| Symbols: ATGSTU25, GSTU25 | glutathione S-transferase TAU 25 | chr1:5872208-5872958 FORWARD LENGTH=221	1e-109	[26.9] misc.glutathione S transferases
MI76649	AT3G26100.1	0.569597	0.692618	0.550847	0.669818	C3	| Symbols: | Regulator of chromosome condensation (RCC1) family protein | chr3:9538458-9540149 FORWARD LENGTH=432	1e-102	[31.2] cell.division
MI12310	AT4G22110.2	1.7684	1.44905	0.813685	0.666745	C1	| Symbols: | GroES-like zinc-binding dehydrogenase family protein | chr4:11711422-11713946 REVERSE LENGTH=389	5e-14	[26.11] misc.alcohol dehydrogenases
MI64202	AT3G07170.1	1.76097	1.33964	0.873451	0.66447	C1	| Symbols: | Sterile alpha motif (SAM) domain-containing protein | chr3:2280428-2282097 FORWARD LENGTH=203	1e-71
MI79735	AT1G75500.2	0.619312	0.818264	0.501207	0.662218	C4	| Symbols: WAT1 | Walls Are Thin 1 | chr1:28338282-28340091 REVERSE LENGTH=389	0	[33.99] development.unspecified
MI62427	No BLASTX hits	1.55657	1.45633	0.707058	0.661528	C1
MI47912	AT4G30640.1	0.594548	0.512816	0.765309	0.660103	C6	| Symbols: | RNI-like superfamily protein | chr4:14952670-14953682 FORWARD LENGTH=301	1e-127	[29.5.11.4.3.2] protein.degradation.ubiquitin.E3.SCF.FBOX
MI23555	No BLASTX hits	0.583504	0.534929	0.716526	0.656877	C6
MI58983	AT1G55190.1	1.69984	1.11433	0.99126	0.64982	C1	| Symbols: PRA1.F2, PRA7 | PRA1 (Prenylated rab acceptor) family protein | chr1:20588450-20589019 FORWARD LENGTH=189	2e-84	[31.4] cell.vesicle transport
MI9230	AT3G48410.1	1.77745	1.17201	0.983395	0.64843	C1	| Symbols: | alpha/beta-Hydrolases superfamily protein | chr3:17925786-17928100 REVERSE LENGTH=385	1e-90	[35.1.1023] not assigned.no ontology
MI64804	AT4G37150.1	1.6803	0.601881	1.80883	0.64792	C5	| Symbols: ATMES9, MES9 | methyl esterase 9 | chr4:17492985-17494057 REVERSE LENGTH=256	3e-38
MI45576	AT1G09520.1	1.79375	1.78895	0.648894	0.647157	C1	| Symbols: | LOCATED IN: chloroplast; EXPRESSED IN: 21 plant structures; EXPRESSED DURING: 12 growth stages; CONTAINS InterPro DOMAIN/s: Zinc finger, PHD-type, conserved site (InterPro:IPR019786); BEST Arabidopsis thaliana protein match is: PHD finger family protein (TAIR:AT3G17460.1); Has 56 Blast hits to 56 proteins in 17 species: Archae - 0; Bacteria - 2; Metazoa - 0; Fungi - 4; Plants - 46; V…	3e-57	[35.2.1001] not assigned.unknown
MI27415	AT5G61340.1	0.653177	0.597676	0.704348	0.644499	C5	| Symbols: | unknown protein; BEST Arabidopsis thaliana protein match is: unknown protein (TAIR:AT1G26650.1); Has 30201 Blast hits to 17322 proteins in 780 species: Archae - 12; Bacteria - 1396; Metazoa - 17338; Fungi - 3422; Plants - 5037; Viruses - 0; Other Eukaryotes - 2996 (source: NCBI BLink). | chr5:24662064-24663044 REVERSE LENGTH=326	8e-38
MI64426	No BLASTX hits	0.508071	0.583438	0.559693	0.642716	C3
MI80623	No BLASTX hits	0.635672	0.520629	0.782395	0.640798	C6
MI34798	AT3G51140.1	1.85282	1.84886	0.641433	0.640063	C1	| Symbols: | Protein of unknown function (DUF3353) | chr3:18998182-18999437 FORWARD LENGTH=278	1e-122
MI1662	AT2G42500.2	1.98767	0.657182	1.93465	0.639652	C5	| Symbols: PP2A-3 | protein phosphatase 2A-3 | chr2:17698099-17701226 REVERSE LENGTH=266	1e-49	[29.4] protein.postranslational modification
MI71917	AT3G12940.1	0.655375	0.802809	0.521974	0.639399	C2	| Symbols: | 2-oxoglutarate (2OG) and Fe(II)-dependent oxygenase superfamily protein | chr3:4130242-4131912 REVERSE LENGTH=474	9e-37	[35.2.1001] not assigned.unknown
MI71715	AT1G08210.1	0.517955	0.515282	0.641877	0.638564	C6	| Symbols: | Eukaryotic aspartyl protease family protein | chr1:2577119-2580581 REVERSE LENGTH=492	1e-118	[29.5] protein.degradation
MI18208	AT5G12930.1	0.534647	0.631411	0.536285	0.633345	C3	| Symbols: | unknown protein; Has 1807 Blast hits to 1807 proteins in 277 species: Archae - 0; Bacteria - 0; Metazoa - 736; Fungi - 347; Plants - 385; Viruses - 0; Other Eukaryotes - 339 (source: NCBI BLink). | chr5:4083155-4085222 REVERSE LENGTH=439	5e-88	[35.2.1001] not assigned.unknown
MI24384	AT1G47830.1	1.56281	0.619356	1.59801	0.633305	C5	| Symbols: | SNARE-like superfamily protein | chr1:17613346-17614784 REVERSE LENGTH=142	4e-29	[31.4] cell.vesicle transport
MI10025	AT1G31970.1	1.86163	1.59531	0.73858	0.632922	C1	| Symbols: STRS1 | DEA(D/H)-box RNA helicase family protein | chr1:11479921-11482707 FORWARD LENGTH=537	0	[29.2.2.3.5] protein.synthesis.ribosome biogenesis.Pre-rRNA processing and modifications.DExD-box helicases
MI11929	No BLASTX hits	1.51047	1.62712	0.582153	0.62711	C2
MI12349	AT2G20190.1	1.60727	1.21848	0.8229	0.623843	C1	| Symbols: ATCLASP, CLASP | CLIP-associated protein | chr2:8711862-8718813 REVERSE LENGTH=1439	1e-50
MI18328	AT5G66030.2	1.5073	0.959536	0.977656	0.622367	C1	| Symbols: ATGRIP, GRIP | Golgi-localized GRIP domain-containing protein | chr5:26405133-26409888 REVERSE LENGTH=765	1e-84	[29.3.4.2] protein.targeting.secretory pathway.golgi
MI7486	AT1G60810.1	1.61864	0.850495	1.18425	0.622249	C1	| Symbols: ACLA-2 | ATP-citrate lyase A-2 | chr1:22388691-22390993 REVERSE LENGTH=423	1e-155	[8.2.11] TCA / org transformation.other organic acid transformatons.atp-citrate lyase
MI88382	AT2G21330.1	0.524515	0.503879	0.647119	0.62166	C6	| Symbols: FBA1 | fructose-bisphosphate aldolase 1 | chr2:9128416-9130152 REVERSE LENGTH=399	0	[1.3.6] PS.calvin cycle.aldolase
MI90247	AT2G41990.1	1.60345	1.42146	0.701205	0.621621	C1	| Symbols: | CONTAINS InterPro DOMAIN/s: Late embryogenesis abundant protein, group 2 (InterPro:IPR004864); BEST Arabidopsis thaliana protein match is: Late embryogenesis abundant (LEA) hydroxyproline-rich glycoprotein family (TAIR:AT4G35170.1); Has 172 Blast hits to 168 proteins in 15 species: Archae - 0; Bacteria - 0; Metazoa - 0; Fungi - 0; Plants - 172; Viruses - 0; Other Eukaryotes - 0 (sour…	2e-79	[35.2.1001] not assigned.unknown
MI28882	AT1G51060.1	0.521044	0.523742	0.616718	0.61991	C6	| Symbols: HTA10 | histone H2A 10 | chr1:18926948-18927443 FORWARD LENGTH=132	6e-60
MI90213	AT3G01540.4	0.554379	0.510822	0.670459	0.617781	C6	| Symbols: DRH1, ATDRH1 | DEAD box RNA helicase 1 | chr3:213077-216142 REVERSE LENGTH=619	1e-86
MI66790	AT1G63630.1	1.53685	1.10285	0.854741	0.613365	C1	| Symbols: | Tetratricopeptide repeat (TPR)-like superfamily protein | chr1:23587298-23588220 FORWARD LENGTH=257	2e-56	[35.1.5] not assigned.no ontology.pentatricopeptide (PPR) repeat-containing protein
MI73315	AT5G37620.1	0.653027	0.504524	0.789508	0.609969	C5	| Symbols: | Cysteine/Histidine-rich C1 domain family protein | chr5:14942396-14944354 REVERSE LENGTH=652	2e-41	[35.1.26] not assigned.no ontology.DC1 domain containing protein
MI37868	AT1G61150.7	1.56852	1.15612	0.827044	0.609594	C1	| Symbols: | LisH and RanBPM domains containing protein | chr1:22543304-22544355 FORWARD LENGTH=193	2e-39	[35.1.1023] not assigned.no ontology
MI31957	No BLASTX hits	1.57734	1.16101	0.821032	0.604325	C1
MI20235	AT3G26780.1	0.502643	0.565325	0.535984	0.602823	C3	| Symbols: | Phosphoglycerate mutase family protein | chr3:9848747-9850277 FORWARD LENGTH=399	1e-173	[35.1.1023] not assigned.no ontology
MI14298	AT1G73250.1	1.65333	1.60916	0.618352	0.601833	C1	| Symbols: ATFX, GER1 | GDP-4-keto-6-deoxymannose-3,5-epimerase-4-reductase 1 | chr1:27545213-27546360 REVERSE LENGTH=323	1e-31	[10.1.8] cell wall.precursor synthesis.GER
MI32348	No BLASTX hits	0.596654	0.584306	0.612722	0.600041	C6
MI18512	AT5G20500.1	0.585578	0.695499	0.504836	0.599601	C4	| Symbols: | Glutaredoxin family protein | chr5:6938652-6939665 FORWARD LENGTH=135	6e-50	[21.4] redox.glutaredoxins
MI18809	No BLASTX hits	1.72084	1.20423	0.855905	0.598955	C1
MI59693	AT5G53280.1	1.65077	1.31986	0.748788	0.598686	C1	| Symbols: PDV1 | plastid division1 | chr5:21607586-21609080 FORWARD LENGTH=272	2e-82	[31.2.5] cell.division.plastid
MI82524	AT1G27630.1	0.52996	0.540041	0.586525	0.597681	C6	| Symbols: CYCT1;3 | cyclin T 1;3 | chr1:9611647-9613967 FORWARD LENGTH=317	2e-54	[31.3] cell.cycle
MI11761	No BLASTX hits	1.51413	0.953131	0.949212	0.597521	C1
MI84349	AT2G37460.1	0.554409	0.602122	0.54427	0.591111	C3	| Symbols: | nodulin MtN21 /EamA-like transporter family protein | chr2:15726667-15729010 REVERSE LENGTH=380	5e-94
MI12312	AT3G26580.1	1.68627	1.37512	0.721087	0.588029	C1	| Symbols: | Tetratricopeptide repeat (TPR)-like superfamily protein | chr3:9758933-9760349 FORWARD LENGTH=350	6e-94	[35.2.1001] not assigned.unknown
MI18906	AT1G71430.1	0.576517	0.614042	0.551238	0.587118	C4	| Symbols: | unknown protein; FUNCTIONS IN: molecular_function unknown; INVOLVED IN: biological_process unknown; LOCATED IN: cellular_component unknown; EXPRESSED IN: 23 plant structures; EXPRESSED DURING: 13 growth stages; Has 64 Blast hits to 64 proteins in 28 species: Archae - 0; Bacteria - 0; Metazoa - 14; Fungi - 6; Plants - 42; Viruses - 0; Other Eukaryotes - 2 (source: NCBI BLink). | chr1:…	5e-15	[35.2.1001] not assigned.unknown
MI21943	AT3G54180.1	0.657971	0.559055	0.685911	0.582795	C5	| Symbols: CDC2B, CDKB1;1 | cyclin-dependent kinase B1;1 | chr3:20059882-20061250 FORWARD LENGTH=309	1e-130	[31.2] cell.division
MI79477	AT3G05910.1	0.597011	0.642536	0.538135	0.57917	C2	| Symbols: | Pectinacetylesterase family protein | chr3:1764509-1767240 REVERSE LENGTH=415	2e-30
MI3092	AT2G30490.1	1.61772	0.831483	1.12572	0.578603	C1	| Symbols: ATC4H, C4H, CYP73A5, REF3 | cinnamate-4-hydroxylase | chr2:12993861-12995683 REVERSE LENGTH=505	0	[16.2.1.2] secondary metabolism.phenylpropanoids.lignin biosynthesis.C4H
MI18266	AT4G14270.1	1.98808	1.43725	0.797996	0.576899	C1	| Symbols: | Protein containing PAM2 motif which mediates interaction with the PABC domain of polyadenyl binding proteins. | chr4:8218517-8219037 FORWARD LENGTH=143	5e-51	[35.2.1001] not assigned.unknown
MI66868	AT2G32730.1	0.607182	0.569209	0.611205	0.572981	C5	| Symbols: | 26S proteasome regulatory complex, non-ATPase subcomplex, Rpn2/Psmd1 subunit | chr2:13880189-13885464 FORWARD LENGTH=1004	1e-121	[29.5.11.20] protein.degradation.ubiquitin.proteasom
MI85577	AT3G07770.1	1.76987	0.866178	1.16263	0.568992	C1	| Symbols: Hsp89.1, AtHsp90.6, AtHsp90-6 | HEAT SHOCK PROTEIN 89.1 | chr3:2479611-2483970 FORWARD LENGTH=799	1e-68
MI47689	AT4G25420.1	0.632696	0.587612	0.610502	0.566999	C1	| Symbols: GA5, GA20OX1, AT2301, ATGA20OX1 | 2-oxoglutarate (2OG) and Fe(II)-dependent oxygenase superfamily protein | chr4:12990982-12992409 REVERSE LENGTH=377	3e-57	[17.6.1.11] hormone metabolism.gibberelin.synthesis-degradation.GA20 oxidase
MI2446	AT2G46280.2	1.64015	1.2632	0.725004	0.55838	C1	| Symbols: TRIP-1, TIF3I1 | TGF-beta receptor interacting protein 1 | chr2:19003656-19005393 REVERSE LENGTH=328	1e-100	[17.3.2.99] hormone metabolism.brassinosteroid.signal transduction.other
MI2317	No BLASTX hits	0.590876	0.525417	0.622016	0.553107	C5
MI48119	AT2G30110.1	0.570538	0.532377	0.592721	0.553075	C5	| Symbols: ATUBA1, MOS5, UBA1 | ubiquitin-activating enzyme 1 | chr2:12852632-12857369 REVERSE LENGTH=1080	1e-110	[29.5.11.2] protein.degradation.ubiquitin.E1
MI85169	AT5G48970.1	1.51812	0.893303	0.938345	0.55215	C1	| Symbols: | Mitochondrial substrate carrier family protein | chr5:19857028-19859374 REVERSE LENGTH=339	1e-110	[34.9] transport.metabolite transporters at the mitochondrial membrane
MI38248	AT1G67360.1	1.54458	1.54686	0.54987	0.550683	C1	| Symbols: | Rubber elongation factor protein (REF) | chr1:25237072-25237913 REVERSE LENGTH=240	1e-31
MI5633	AT1G33290.1	1.64573	0.898359	1.00802	0.550249	C1	| Symbols: | P-loop containing nucleoside triphosphate hydrolases superfamily protein | chr1:12074125-12075989 FORWARD LENGTH=379	3e-98	[35.1.1023] not assigned.no ontology
MI66307	AT1G23220.1	1.56233	0.871529	0.982616	0.548144	C1	| Symbols: | Dynein light chain type 1 family protein | chr1:8242614-8244136 FORWARD LENGTH=129	2e-59	[31.1] cell.organisation
MI15017	AT5G63790.1	0.584364	0.555354	0.572901	0.54446	C5	| Symbols: ANAC102, NAC102 | NAC domain containing protein 102 | chr5:25526887-25528013 REVERSE LENGTH=312	8e-19	[33.99] development.unspecified
MI52798	No BLASTX hits	1.62892	0.716153	1.21447	0.53394	C5
MI3505	AT2G38370.1	1.83082	1.76013	0.555322	0.533883	C1	| Symbols: | Plant protein of unknown function (DUF827) | chr2:16072184-16074168 REVERSE LENGTH=522	1e-43	[35.2.1001] not assigned.unknown
MI6463	AT4G27960.2	1.94503	0.819056	1.26446	0.532467	C1	| Symbols: UBC9 | ubiquitin conjugating enzyme 9 | chr4:13916065-13917293 REVERSE LENGTH=178	3e-87	[29.5.11.3] protein.degradation.ubiquitin.E2
MI75722	AT2G44410.1	0.65156	0.632588	0.544697	0.528836	C1	| Symbols: | RING/U-box superfamily protein | chr2:18328873-18330114 FORWARD LENGTH=413	9e-19
MI60072	No BLASTX hits	0.59588	0.581968	0.541148	0.528514	C1
MI30093	No BLASTX hits	0.659095	0.579772	0.595161	0.523533	C1
MI69705	AT5G05140.1	1.50361	0.967868	0.806832	0.519355	C1	| Symbols: | Transcription elongation factor (TFIIS) family protein | chr5:1520353-1522297 FORWARD LENGTH=436	3e-66	[27.3.67] RNA.regulation of transcription.putative transcription regulator
MI73655	AT3G60220.1	0.646623	0.602474	0.556966	0.518939	C1	| Symbols: ATL4, TL4 | TOXICOS EN LEVADURA 4 | chr3:22254790-22255794 REVERSE LENGTH=334	2e-92	[29.5.11.4.2] protein.degradation.ubiquitin.E3.RING
MI12391	AT4G05460.1	1.97541	1.37654	0.743258	0.517931	C1	| Symbols: | RNI-like superfamily protein | chr4:2761106-2762400 REVERSE LENGTH=302	5e-96	[29.5.11.4.3.2] protein.degradation.ubiquitin.E3.SCF.FBOX
MI4106	AT1G03900.1	1.52904	1.42224	0.550403	0.511958	C1	| Symbols: ATNAP4, NAP4 | non-intrinsic ABC protein 4 | chr1:991252-992852 FORWARD LENGTH=272	1e-118	[35.2.1001] not assigned.unknown
MI6555	AT3G21690.1	1.9035	1.69078	0.575882	0.511526	C1	| Symbols: | MATE efflux family protein | chr3:7638750-7641861 FORWARD LENGTH=506	5e-75	[34.99] transport.misc
MI10571	AT3G29170.1	1.68155	0.939882	0.914255	0.511012	C1	| Symbols: | Eukaryotic protein of unknown function (DUF872) | chr3:11136240-11137542 REVERSE LENGTH=121	4e-32	[35.2.1001] not assigned.unknown
MI80145	AT5G43320.1	1.55916	0.632623	1.24149	0.503729	C5	| Symbols: ckl8 | casein kinase I-like 8 | chr5:17386043-17388941 REVERSE LENGTH=480	4e-72	[29.4] protein.postranslational modification
MI41580	No BLASTX hits	1.82955	0.997885	0.91833	0.500881	C1
MI65442	AT1G21700.1	1.08029	0.585516	0.799647	0.433407	C1	| Symbols: ATSWI3C, CHB4, SWI3C | SWITCH/sucrose nonfermenting 3C | chr1:7620156-7623978 REVERSE LENGTH=807	2e-76	[27.3.44] RNA.regulation of transcription.Chromatin Remodeling Factors
MI47175	AT1G21830.1	1.05593	1.76477	1.56251	2.61141	C3	| Symbols: | unknown protein; CONTAINS InterPro DOMAIN/s: Protein of unknown function DUF740 (InterPro:IPR008004); BEST Arabidopsis thaliana protein match is: unknown protein (TAIR:AT1G44608.1); Has 49 Blast hits to 49 proteins in 12 species: Archae - 0; Bacteria - 0; Metazoa - 0; Fungi - 0; Plants - 49; Viruses - 0; Other Eukaryotes - 0 (source: NCBI BLink). | chr1:7661429-7662521 REVERSE LENGTH…	5e-15	[35.2.1001] not assigned.unknown
MI77038	AT1G56340.2	1.58344	1.318	0.555359	0.462259	C1	| Symbols: CRT1, CRT1a, AtCRT1a | calreticulin 1a | chr1:21090022-21092630 REVERSE LENGTH=424	1e-104	[30.3] signalling.calcium
MI61912	AT1G49670.2	1.14918	1.41622	1.66768	2.05521	C6	| Symbols: NQR | ARP protein (REF) | chr1:18381591-18386021 REVERSE LENGTH=652	4e-10
MI14253	AT4G12030.2	1.223	0.593599	0.83418	0.404881	C1	| Symbols: BAT5, BASS5 | bile acid transporter 5 | chr4:7210981-7212713 FORWARD LENGTH=407	3e-57
MI72066	AT1G01790.1	1.41038	0.828534	0.794494	0.466727	C1	| Symbols: KEA1, ATKEA1 | K+ efflux antiporter 1 | chr1:284781-290869 FORWARD LENGTH=1193	6e-41	[34.15] transport.potassium
MI65286	AT1G01960.1	0.941796	1.58354	1.40354	2.35992	C3	| Symbols: EDA10 | SEC7-like guanine nucleotide exchange family protein | chr1:330830-337582 REVERSE LENGTH=1750	2e-33	[30.5] signalling.G-proteins
MI88651	AT1G02560.1	0.532103	1.23768	1.23845	2.88066	C3	| Symbols: CLPP5, NCLPP5, NCLPP1 | nuclear encoded CLP protease 5 | chr1:538000-539805 FORWARD LENGTH=298	5e-31	[29.5.5] protein.degradation.serine protease
MI13232	AT1G02880.4	0.863001	0.601929	0.565049	0.394112	C1	| Symbols: TPK1 | thiamin pyrophosphokinase1 | chr1:643063-643921 REVERSE LENGTH=180	3e-75	[18.2.1] Co-factor and vitamine metabolism.thiamine.thiamine diphosphokinase
MI71439	AT1G03110.1	0.56217	0.596948	1.91164	2.0299	C6	| Symbols: TRM82, AtTRM82 | Transducin/WD40 repeat-like superfamily protein | chr1:749359-751796 FORWARD LENGTH=427	7e-78	[35.1.1023] not assigned.no ontology
MI82415	AT1G03950.1	1.3749	0.888413	0.66391	0.428997	C1	| Symbols: VPS2.3 | vacuolar protein sorting-associated protein 2.3 | chr1:1011388-1013212 REVERSE LENGTH=210	1e-21	[27.3.71] RNA.regulation of transcription.SNF7
MI74357	AT1G04910.1	0.964874	0.835853	0.522735	0.452836	C1	| Symbols: | O-fucosyltransferase family protein | chr1:1388101-1391074 REVERSE LENGTH=519	3e-62	[35.1.1023] not assigned.no ontology
MI54613	AT1G06950.1	0.995304	1.58762	1.35925	2.16815	C3	| Symbols: ATTIC110, TIC110 | translocon at the inner envelope membrane of chloroplasts 110 | chr1:2130303-2135563 REVERSE LENGTH=1016	2e-30	[29.3.3] protein.targeting.chloroplast
MI65536	AT1G07140.1	1.04844	0.575782	0.79495	0.436571	C1	| Symbols: SIRANBP | Pleckstrin homology (PH) domain superfamily protein | chr1:2192360-2193688 REVERSE LENGTH=228	2e-82	[30.5] signalling.G-proteins
MI51227	AT1G08380.1	0.764196	1.16579	1.3961	2.12975	C6	| Symbols: PSAO | photosystem I subunit O | chr1:2641004-2641739 REVERSE LENGTH=140	3e-52	[1.1.2.2] PS.lightreaction.photosystem I.PSI polypeptide subunits
MI32891	AT1G08980.1	0.513704	0.948659	1.11499	2.05905	C6	| Symbols: ATAMI1, AMI1, ATTOC64-I, TOC64-I | amidase 1 | chr1:2884455-2886430 FORWARD LENGTH=425	1e-112	[26.8] misc.nitrilases, *nitrile lyases, berberine bridge enzymes, reticuline oxidases, troponine reductases
MI58545	AT1G10290.1	0.904717	0.686797	0.652323	0.495197	C1	| Symbols: ADL6, DRP2A | dynamin-like protein 6 | chr1:3370774-3377120 FORWARD LENGTH=914	1e-100	[26.17] misc.dynamin
MI86120	AT1G10380.1	0.982072	1.52458	1.49217	2.31645	C3	| Symbols: | Putative membrane lipoprotein | chr1:3400706-3402110 FORWARD LENGTH=305	1e-154	[35.2.1001] not assigned.unknown
MI85387	AT1G11310.1	1.24052	0.615272	0.91519	0.453914	C5	| Symbols: MLO2, ATMLO2, PMR2 | Seven transmembrane MLO family protein | chr1:3800899-3803870 REVERSE LENGTH=573	1e-13	[20.1.3.1] stress.biotic.signalling.MLO-like
MI31101	AT1G12310.1	0.638545	1.29821	1.55339	3.15817	C6	| Symbols: | Calcium-binding EF-hand family protein | chr1:4187500-4187946 REVERSE LENGTH=148	3e-75	[29.4] protein.postranslational modification
MI91813	AT1G12830.1	0.882466	0.729127	0.525684	0.43434	C1	| Symbols: | unknown protein; FUNCTIONS IN: molecular_function unknown; INVOLVED IN: biological_process unknown; LOCATED IN: cellular_component unknown; EXPRESSED IN: 23 plant structures; EXPRESSED DURING: 13 growth stages; Has 39778 Blast hits to 22088 proteins in 1060 species: Archae - 152; Bacteria - 6161; Metazoa - 14109; Fungi - 6144; Plants - 2156; Viruses - 601; Other Eukaryotes - 10455 (s…	2e-16	[29.3.5] protein.targeting.peroxisomes
MI89462	AT1G12990.1	1.03681	0.747691	0.502557	0.362418	C1	| Symbols: | beta-1,4-N-acetylglucosaminyltransferase family protein | chr1:4433973-4435552 FORWARD LENGTH=392	2e-50	[26.8] misc.nitrilases, *nitrile lyases, berberine bridge enzymes, reticuline oxidases, troponine reductases
MI2300	AT1G15470.1	1.67721	1.94545	1.72615	2.00221	C3	| Symbols: | Transducin/WD40 repeat-like superfamily protein | chr1:5315838-5317696 FORWARD LENGTH=333	2e-06	[30.2.99] signalling.receptor kinases.misc
MI72378	AT1G16080.1	1.20291	0.551399	0.968861	0.444115	C5	| Symbols: | unknown protein; LOCATED IN: apoplast, chloroplast stroma, chloroplast, chloroplast envelope; EXPRESSED IN: 23 plant structures; EXPRESSED DURING: 14 growth stages; Has 81 Blast hits to 81 proteins in 28 species: Archae - 0; Bacteria - 2; Metazoa - 0; Fungi - 0; Plants - 62; Viruses - 0; Other Eukaryotes - 17 (source: NCBI BLink). | chr1:5514394-5515761 FORWARD LENGTH=313	1e-103	[35.2.1001] not assigned.unknown
MI6439	AT1G16560.4	0.903286	1.73748	1.10904	2.13325	C3	| Symbols: | Per1-like family protein | chr1:5669234-5670343 FORWARD LENGTH=287	7e-99	[20.2.1001] stress.abiotic
MI72216	AT1G18560.1	1.39875	0.729523	0.507793	0.264841	C1	| Symbols: | BED zinc finger ;hAT family dimerisation domain | chr1:6385614-6388005 FORWARD LENGTH=690	1e-113	[28.1.1.4] DNA.synthesis/chromatin structure.retrotransposon/transposase.hat-like transposase
MI39802	AT1G19500.1	0.72783	1.04017	1.75054	2.50177	C6	| Symbols: | unknown protein; FUNCTIONS IN: molecular_function unknown; INVOLVED IN: biological_process unknown; LOCATED IN: endomembrane system; EXPRESSED IN: 9 plant structures; EXPRESSED DURING: L mature pollen stage, M germinated pollen stage, 4 anthesis, C globular stage, petal differentiation and expansion stage; BEST Arabidopsis thaliana protein match is: unknown protein (TAIR:AT2G35765.1)…	3e-19	[35.2.1001] not assigned.unknown
MI77031	AT1G19540.1	1.93261	1.41245	0.678709	0.496036	C1	| Symbols: | NmrA-like negative transcriptional regulator family protein | chr1:6765713-6767247 FORWARD LENGTH=310	6e-99	[16.8.5.1] secondary metabolism.flavonoids.isoflavones.isoflavone reductase
MI64925	AT1G20220.1	0.735232	1.65841	1.52104	3.43091	C3	| Symbols: | Alba DNA/RNA-binding protein | chr1:7005090-7007285 REVERSE LENGTH=315	4e-08	[27.3.67] RNA.regulation of transcription.putative transcription regulator
MI83756	AT1G21500.1	0.93556	0.512837	0.632144	0.346517	C1	| Symbols: | unknown protein; Has 29 Blast hits to 29 proteins in 12 species: Archae - 0; Bacteria - 0; Metazoa - 0; Fungi - 2; Plants - 27; Viruses - 0; Other Eukaryotes - 0 (source: NCBI BLink). | chr1:7530047-7530954 REVERSE LENGTH=126	4e-25	[35.2.1001] not assigned.unknown
MI27264	AT1G22410.1	1.62402	1.15523	0.627781	0.446568	C1	| Symbols: | Class-II DAHP synthetase family protein | chr1:7912120-7914742 FORWARD LENGTH=527	1e-176	[13.1.6.1.1] amino acid metabolism.synthesis.aromatic aa.chorismate.3-deoxy-D-arabino-heptulosonate 7-phosphate synthase
MI4717	AT1G30450.2	1.1675	1.93591	1.50752	2.49972	C3	| Symbols: CCC1, ATCCC1, HAP5 | cation-chloride co-transporter 1 | chr1:10762905-10769061 FORWARD LENGTH=975	2e-95	[34.18] transport.unspecified anions
MI14160	AT1G32920.1	1.24086	1.48292	1.82371	2.17947	C6	| Symbols: | unknown protein; FUNCTIONS IN: molecular_function unknown; INVOLVED IN: response to wounding; LOCATED IN: endomembrane system; EXPRESSED IN: 23 plant structures; EXPRESSED DURING: 13 growth stages; BEST Arabidopsis thaliana protein match is: unknown protein (TAIR:AT1G32928.1); Has 42 Blast hits to 42 proteins in 8 species: Archae - 0; Bacteria - 0; Metazoa - 0; Fungi - 0; Plants - 42…	8e-25	[35.2.1001] not assigned.unknown
MI8684	AT1G33980.2	0.835705	1.96159	0.962882	2.2601	C3	| Symbols: ATUPF3, UPF3 | Smg-4/UPF3 family protein | chr1:12351719-12354401 FORWARD LENGTH=484	1e-65	[35.1.1023] not assigned.no ontology
MI61476	AT1G48040.1	1.18481	0.61077	0.851382	0.438887	C1	| Symbols: | Protein phosphatase 2C family protein | chr1:17720064-17721698 REVERSE LENGTH=383	5e-17	[29.4] protein.postranslational modification
MI64128	AT1G48900.1	1.57542	0.53999	1.06117	0.363726	C5	| Symbols: | Signal recognition particle, SRP54 subunit protein | chr1:18084972-18087743 REVERSE LENGTH=495	3e-99	[29.3.4.99] protein.targeting.secretory pathway.unspecified
MI58145	AT1G49700.1	1.38212	0.736447	0.561778	0.299338	C1	| Symbols: | Plant protein 1589 of unknown function | chr1:18388792-18390496 REVERSE LENGTH=279	6e-10	[35.2.1001] not assigned.unknown
MI48984	AT1G50480.1	0.756488	1.92889	0.80208	2.04514	C3	| Symbols: THFS | 10-formyltetrahydrofolate synthetase | chr1:18702064-18704687 FORWARD LENGTH=634	2e-29	[25.2] C1-metabolism.formate-tetrahydrofolate ligase
MI71681	AT1G52740.1	1.10711	0.519487	0.520533	0.24425	C1	| Symbols: HTA9 | histone H2A protein 9 | chr1:19645409-19646221 FORWARD LENGTH=134	4e-68	[28.1.3.2.1] DNA.synthesis/chromatin structure.histone.core.H2A
MI32938	AT1G53070.1	1.37897	0.604325	0.736934	0.322956	C1	| Symbols: | Legume lectin family protein | chr1:19778371-19779189 FORWARD LENGTH=272	9e-93	[29.4] protein.postranslational modification
MI79692	AT1G53800.1	1.13644	0.690412	0.508636	0.309009	C1	| Symbols: | unknown protein; BEST Arabidopsis thaliana protein match is: unknown protein (TAIR:AT1G53250.1); Has 1136 Blast hits to 882 proteins in 242 species: Archae - 2; Bacteria - 216; Metazoa - 257; Fungi - 77; Plants - 87; Viruses - 4; Other Eukaryotes - 493 (source: NCBI BLink). | chr1:20081888-20084320 FORWARD LENGTH=568	9e-64	[35.2.1001] not assigned.unknown
MI33116	AT1G60500.1	1.19154	1.70134	1.97609	2.82157	C6	| Symbols: DRP4C | Dynamin related protein 4C | chr1:22291582-22293822 FORWARD LENGTH=669	8e-28	[26.17] misc.dynamin
MI65435	AT1G63720.1	1.86912	0.517184	1.67949	0.464713	C5	| Symbols: | BEST Arabidopsis thaliana protein match is: hydroxyproline-rich glycoprotein family protein (TAIR:AT5G52430.1); Has 490 Blast hits to 394 proteins in 96 species: Archae - 0; Bacteria - 2; Metazoa - 132; Fungi - 88; Plants - 175; Viruses - 14; Other Eukaryotes - 79 (source: NCBI BLink). | chr1:23636122-23637348 REVERSE LENGTH=358	1e-53	[35.1.1023] not assigned.no ontology
MI56727	AT1G63770.5	0.731076	1.69866	0.945253	2.1963	C3	| Symbols: | Peptidase M1 family protein | chr1:23657791-23664243 REVERSE LENGTH=1013	5e-50	[29.5] protein.degradation
MI18849	AT1G71060.1	0.867573	1.58183	1.10222	2.00965	C3	| Symbols: | Tetratricopeptide repeat (TPR)-like superfamily protein | chr1:26805651-26807183 REVERSE LENGTH=510	6e-78	[35.1.5] not assigned.no ontology.pentatricopeptide (PPR) repeat-containing protein
MI82617	AT1G71180.1	0.597553	0.802018	1.68509	2.26168	C6	| Symbols: | 6-phosphogluconate dehydrogenase family protein | chr1:26832335-26833291 FORWARD LENGTH=318	5e-94	[7.1.3] OPP.oxidative PP.6-phosphogluconate dehydrogenase
MI78081	AT1G73120.1	1.07867	1.76896	1.56722	2.57016	C3	| Symbols: | unknown protein; FUNCTIONS IN: molecular_function unknown; INVOLVED IN: response to oxidative stress; EXPRESSED IN: root, cultured cell; Has 36 Blast hits to 36 proteins in 8 species: Archae - 0; Bacteria - 0; Metazoa - 0; Fungi - 0; Plants - 36; Viruses - 0; Other Eukaryotes - 0 (source: NCBI BLink). | chr1:27497365-27497885 REVERSE LENGTH=109	1e-49	[35.2.1001] not assigned.unknown
MI64138	AT1G76090.1	1.12829	0.689037	0.741309	0.45271	C1	| Symbols: SMT3 | sterol methyltransferase 3 | chr1:28550592-28551671 REVERSE LENGTH=359	3e-52	[17.3.1.2.2] hormone metabolism.brassinosteroid.synthesis-degradation.sterols.SMT2
MI65953	AT1G79200.1	0.68835	0.589195	0.539042	0.461394	C1	| Symbols: | unknown protein; Has 30201 Blast hits to 17322 proteins in 780 species: Archae - 12; Bacteria - 1396; Metazoa - 17338; Fungi - 3422; Plants - 5037; Viruses - 0; Other Eukaryotes - 2996 (source: NCBI BLink). | chr1:29794404-29795711 FORWARD LENGTH=159	3e-38	[35.2.1001] not assigned.unknown
MI35477	AT1G80290.2	1.47893	0.814748	0.615735	0.339211	C1	| Symbols: | Nucleotide-diphospho-sugar transferases superfamily protein | chr1:30188420-30189574 FORWARD LENGTH=337	4e-28	[26.2] misc.UDP glucosyl and glucoronyl transferases
MI81928	AT1G80480.1	1.01787	0.947588	0.535614	0.498631	C1	| Symbols: PTAC17 | plastid transcriptionally active 17 | chr1:30258272-30260570 REVERSE LENGTH=444	0	[27.2] RNA.transcription
MI53512	AT2G01100.3	1.16826	0.567921	0.774333	0.376425	C1	| Symbols: | unknown protein; Has 35333 Blast hits to 34131 proteins in 2444 species: Archae - 798; Bacteria - 22429; Metazoa - 974; Fungi - 991; Plants - 531; Viruses - 0; Other Eukaryotes - 9610 (source: NCBI BLink). | chr2:82245-82988 FORWARD LENGTH=247	1e-12	[35.2.1001] not assigned.unknown
MI93519	AT2G01470.1	0.868493	1.70843	1.14215	2.24675	C3	| Symbols: STL2P, ATSEC12 | SEC12P-like 2 protein | chr2:212215-214435 REVERSE LENGTH=393	1e-80	[29.5] protein.degradation
MI68938	AT2G01590.1	0.886421	1.69484	1.52233	2.91069	C3	| Symbols: CRR3 | chlororespiratory reduction 3 | chr2:266675-267379 FORWARD LENGTH=174	3e-46	[1.1.6] PS.lightreaction.NADH DH
MI4355	AT2G01880.1	1.20301	1.85688	1.75124	2.70308	C3	| Symbols: PAP7, ATPAP7 | purple acid phosphatase 7 | chr2:391563-393967 REVERSE LENGTH=328	1e-99	[26.13] misc.acid and other phosphatases
MI38882	AT2G03470.2	1.54235	1.95434	1.65213	2.09344	C3	| Symbols: | ELM2 domain-containing protein | chr2:1045694-1047130 REVERSE LENGTH=449	7e-26	[27.3.25] RNA.regulation of transcription.MYB domain transcription factor family
MI61952	AT2G13370.1	1.05816	1.56955	1.54509	2.29181	C3	| Symbols: CHR5 | chromatin remodeling 5 | chr2:5544601-5555543 REVERSE LENGTH=1724	0	[28.1] DNA.synthesis/chromatin structure
MI50608	AT2G13790.1	0.911952	1.88241	1.42644	2.94439	C3	| Symbols: ATSERK4, SERK4, BKK1, BAK7 | somatic embryogenesis receptor-like kinase 4 | chr2:5741979-5746581 FORWARD LENGTH=620	2e-88	[30.2.2] signalling.receptor kinases.leucine rich repeat II
MI55395	AT2G14720.2	1.01991	1.96675	1.49377	2.88054	C3	| Symbols: VSR4, VSR2;1, BP80-2;1, MTV4 | vacuolar sorting receptor 4 | chr2:6300878-6304156 REVERSE LENGTH=628	3e-81	[29.3.4.3] protein.targeting.secretory pathway.vacuole
MI46145	AT2G16400.1	0.920253	1.34186	1.51981	2.2161	C6	| Symbols: BLH7 | BEL1-like homeodomain 7 | chr2:7101490-7103200 REVERSE LENGTH=482	2e-39	[27.3.22] RNA.regulation of transcription.HB,Homeobox transcription factor family
MI13589	AT2G17250.1	0.841145	1.54467	1.24006	2.27723	C3	| Symbols: EMB2762 | CCAAT-binding factor | chr2:7499573-7502957 FORWARD LENGTH=577	1e-58	[33.99] development.unspecified
MI32800	AT2G20790.1	1.10751	1.50065	1.68189	2.27892	C6	| Symbols: | clathrin adaptor complexes medium subunit family protein | chr2:8950162-8952613 REVERSE LENGTH=613	3e-62	[31.4] cell.vesicle transport
MI82075	AT2G21860.1	1.06674	1.76601	1.55694	2.57754	C3	| Symbols: | violaxanthin de-epoxidase-related | chr2:9318333-9319990 REVERSE LENGTH=522	2e-82	[16.1.4.21] secondary metabolism.isoprenoids.carotenoids.violaxanthin de-epoxidase
MI88957	AT2G25190.1	0.615488	0.870404	1.72111	2.43394	C6	| Symbols: | PPPDE putative thiol peptidase family protein | chr2:10734187-10735426 FORWARD LENGTH=240	2e-61	[35.2.1001] not assigned.unknown
MI22213	AT2G25430.1	0.666551	0.507997	0.614164	0.468071	C5	| Symbols: | epsin N-terminal homology (ENTH) domain-containing protein / clathrin assembly protein-related | chr2:10822716-10824677 FORWARD LENGTH=653	3e-16	[35.1.21] not assigned.no ontology.epsin N-terminal homology (ENTH) domain-containing protein
MI11098	AT2G26450.1	0.589079	0.906074	1.48735	2.28772	C6	| Symbols: | Plant invertase/pectin methylesterase inhibitor superfamily | chr2:11251279-11253446 FORWARD LENGTH=614	1e-127	[10.8.1] cell wall.pectin*esterases.PME
MI50615	AT2G26865.1	1.3948	1.67359	1.96807	2.36145	C6	| Symbols: | Encodes a Plant thionin family protein | chr2:11455613-11455849 REVERSE LENGTH=78	3e-24	[35.1.1023] not assigned.no ontology
MI87141	AT2G30870.1	1.59985	1.39079	0.55211	0.479964	C1	| Symbols: ATGSTF10, ERD13, ATGSTF4, GSTF10 | glutathione S-transferase PHI 10 | chr2:13141490-13142392 FORWARD LENGTH=215	5e-09	[26.9] misc.glutathione S transferases
MI64619	AT2G31710.1	1.28794	1.81556	1.9193	2.70556	C3	| Symbols: | Vacuolar ATPase assembly integral membrane protein VMA21-like domain | chr2:13482057-13482895 REVERSE LENGTH=105	3e-06	[35.2.1001] not assigned.unknown
MI6577	AT2G31970.1	0.82387	0.528851	0.704435	0.452185	C5	| Symbols: RAD50, ATRAD50 | DNA repair-recombination protein (RAD50) | chr2:13600657-13608815 FORWARD LENGTH=1316	5e-80	[28.2] DNA.repair
MI91491	AT2G36724.1	0.983245	0.562735	0.531085	0.303953	C1	| Symbols: | unknown protein; FUNCTIONS IN: molecular_function unknown; INVOLVED IN: biological_process unknown; LOCATED IN: endomembrane system; BEST Arabidopsis thaliana protein match is: unknown protein (TAIR:AT2G26865.1); Has 35333 Blast hits to 34131 proteins in 2444 species: Archae - 798; Bacteria - 22429; Metazoa - 974; Fungi - 991; Plants - 531; Viruses - 0; Other Eukaryotes - 9610 (sourc…	2e-26	[35.2.1001] not assigned.unknown
MI19953	AT2G37975.1	1.41021	0.872736	0.723371	0.447672	C1	| Symbols: | Yos1-like protein | chr2:15891900-15892136 REVERSE LENGTH=78	5e-31	[35.2.1001] not assigned.unknown
MI67357	AT2G38000.1	0.744715	1.67127	1.19572	2.6834	C3	| Symbols: | chaperone protein dnaJ-related | chr2:15903315-15905276 REVERSE LENGTH=419	0	[29.6] protein.folding
MI76688	AT2G38040.2	0.927192	0.655035	0.700064	0.494576	C1	| Symbols: CAC3 | acetyl Co-enzyme a carboxylase carboxyltransferase alpha subunit | chr2:15917612-15920749 FORWARD LENGTH=769	4e-83	[11.1.1.2.1] lipid metabolism.FA synthesis and FA elongation.Acetyl CoA Carboxylation.heteromeric Complex.alpha Carboxyltransferase
MI21712	AT2G38400.2	1.00974	0.508703	0.545812	0.274978	C1	| Symbols: AGT3 | alanine:glyoxylate aminotransferase 3 | chr2:16083779-16086115 FORWARD LENGTH=493	2e-13	[13.1.1.3.11] amino acid metabolism.synthesis.central amino acid metabolism.alanine.alanine-glyoxylate aminotransferase
MI22590	AT2G38800.1	0.89337	1.64223	1.27744	2.34823	C3	| Symbols: | Plant calmodulin-binding protein-related | chr2:16216999-16218837 FORWARD LENGTH=612	2e-19	[30.3] signalling.calcium
MI1626	AT2G40640.3	1.44265	0.89472	0.631232	0.391485	C1	| Symbols: | RING/U-box superfamily protein | chr2:16961685-16963198 REVERSE LENGTH=314	3e-41	[35.2.1001] not assigned.unknown
MI80247	AT2G41470.1	1.24052	0.780306	0.67214	0.422785	C1	| Symbols: | unknown protein; FUNCTIONS IN: molecular_function unknown; INVOLVED IN: biological_process unknown; LOCATED IN: vacuole; BEST Arabidopsis thaliana protein match is: unknown protein (TAIR:AT2G41440.1); Has 1066 Blast hits to 825 proteins in 144 species: Archae - 7; Bacteria - 46; Metazoa - 465; Fungi - 36; Plants - 67; Viruses - 4; Other Eukaryotes - 441 (source: NCBI BLink). | chr2:1…	5e-08	[35.2.1001] not assigned.unknown
MI683	AT2G42580.1	1.05003	1.1246	1.9228	2.05935	C6	| Symbols: TTL3, VIT | tetratricopetide-repeat thioredoxin-like 3 | chr2:17728855-17731461 FORWARD LENGTH=691	3e-28	[35.1.27] not assigned.no ontology.tetratricopeptide repeat (TPR)
MI47808	AT2G42910.1	1.35234	0.596337	0.591198	0.260699	C1	| Symbols: | Phosphoribosyltransferase family protein | chr2:17856396-17858394 FORWARD LENGTH=337	5e-59	[23.1.3] nucleotide metabolism.synthesis.PRS-PP
MI63885	AT2G45190.1	1.3742	0.678118	0.958541	0.473005	C1	| Symbols: AFO, FIL, YAB1 | Plant-specific transcription factor YABBY family protein | chr2:18628450-18630552 REVERSE LENGTH=229	2e-71	[33.99] development.unspecified
MI17482	AT2G46420.1	1.06995	0.557076	0.894876	0.465921	C5	| Symbols: | Plant protein 1589 of unknown function | chr2:19054891-19056830 FORWARD LENGTH=363	1e-124	[35.2.1001] not assigned.unknown
MI34335	AT2G46620.1	0.759941	0.82836	1.96113	2.13769	C6	| Symbols: | P-loop containing nucleoside triphosphate hydrolases superfamily protein | chr2:19139071-19140546 REVERSE LENGTH=491	9e-89	[29.5.9] protein.degradation.AAA type
MI78272	AT2G47940.2	1.48683	1.2644	0.553335	0.470558	C1	| Symbols: DEGP2 | DEGP protease 2 | chr2:19618372-19622164 REVERSE LENGTH=606	2e-56	[29.5.5] protein.degradation.serine protease
MI24221	AT2G48110.1	0.715869	1.93184	1.10167	2.97296	C3	| Symbols: REF4, MED33B | reduced epidermal fluorescence 4 | chr2:19673370-19679494 FORWARD LENGTH=1275	2e-73	[35.2.1001] not assigned.unknown
MI9573	AT3G01700.1	0.580805	0.913697	1.85622	2.92013	C6	| Symbols: AGP11, ATAGP11 | arabinogalactan protein 11 | chr3:258981-259391 FORWARD LENGTH=136	3e-16	[10.5.1.1] cell wall.cell wall proteins.AGPs.AGP
MI10119	AT3G02065.3	0.95643	1.58206	1.62292	2.68452	C3	| Symbols: | P-loop containing nucleoside triphosphate hydrolases superfamily protein | chr3:359136-360734 FORWARD LENGTH=505	4e-33	[28.1] DNA.synthesis/chromatin structure
MI11970	AT3G02530.1	1.64301	0.900393	0.588779	0.32266	C1	| Symbols: | TCP-1/cpn60 chaperonin family protein | chr3:528806-532457 REVERSE LENGTH=535	0	[29.6] protein.folding
MI29786	AT3G03826.1	0.819394	1.01737	1.65684	2.05716	C6	| Symbols: | unknown protein; FUNCTIONS IN: molecular_function unknown; INVOLVED IN: biological_process unknown; LOCATED IN: endomembrane system; BEST Arabidopsis thaliana protein match is: unknown protein (TAIR:AT5G43695.1); Has 30201 Blast hits to 17322 proteins in 780 species: Archae - 12; Bacteria - 1396; Metazoa - 17338; Fungi - 3422; Plants - 5037; Viruses - 0; Other Eukaryotes - 2996 (sour…	1e-10	[35.2.1001] not assigned.unknown
MI20589	AT3G04400.1	1.74308	1.0452	0.654649	0.392547	C1	| Symbols: emb2171 | Ribosomal protein L14p/L23e family protein | chr3:1167339-1168308 FORWARD LENGTH=140	6e-77	[29.2.1.2.2.23] protein.synthesis.ribosomal protein.eukaryotic.60S subunit.L23
MI81534	AT3G04700.1	1.23788	0.551173	0.832485	0.370669	C1	| Symbols: | Protein of unknown function (DUF1685) | chr3:1276948-1277607 FORWARD LENGTH=191	6e-78	[35.2.1001] not assigned.unknown
MI61252	AT3G04870.2	1.35408	1.69187	1.84863	2.3098	C6	| Symbols: ZDS, PDE181, SPC1 | zeta-carotene desaturase | chr3:1342842-1346189 FORWARD LENGTH=558	0	[16.1.4.3] secondary metabolism.isoprenoids.carotenoids.zeta-carotene desaturase
MI34552	AT3G05160.2	1.65258	1.93552	1.76216	2.06386	C3	| Symbols: | Major facilitator superfamily protein | chr3:1453267-1456563 REVERSE LENGTH=409	2e-58	[34.2] transport.sugars
MI32467	AT3G06830.1	0.714151	1.1724	1.3507	2.2174	C6	| Symbols: | Plant invertase/pectin methylesterase inhibitor superfamily | chr3:2154193-2156062 FORWARD LENGTH=568	3e-53	[10.8.1] cell wall.pectin*esterases.PME
MI12099	AT3G07010.1	1.60962	1.91297	1.94267	2.30879	C3	| Symbols: | Pectin lyase-like superfamily protein | chr3:2212973-2216306 REVERSE LENGTH=416	1e-126	[10.6.3] cell wall.degradation.pectate lyases and polygalacturonases
MI19146	AT3G07020.2	1.18569	0.862906	0.607071	0.441808	C1	| Symbols: | UDP-Glycosyltransferase superfamily protein | chr3:2218120-2221590 REVERSE LENGTH=637	1e-173	[11.8.3] lipid metabolism.'exotics' (steroids, squalene etc).UDP-glucose:sterol glucosyltransferase
MI16555	AT3G07950.1	0.911882	1.70821	1.18002	2.21052	C3	| Symbols: | rhomboid protein-related | chr3:2531982-2534277 FORWARD LENGTH=304	1e-137	[29.5.5] protein.degradation.serine protease
MI37586	AT3G09050.1	0.535288	1.57872	1.56056	4.60255	C3	| Symbols: | unknown protein; FUNCTIONS IN: molecular_function unknown; INVOLVED IN: biological_process unknown; LOCATED IN: chloroplast thylakoid membrane, chloroplast; EXPRESSED IN: 21 plant structures; EXPRESSED DURING: 13 growth stages; Has 120 Blast hits to 120 proteins in 47 species: Archae - 4; Bacteria - 10; Metazoa - 33; Fungi - 2; Plants - 44; Viruses - 0; Other Eukaryotes - 27 (source:…	1e-93	[35.2.1001] not assigned.unknown
MI87123	AT3G09830.2	1.02485	1.93907	1.64713	3.11646	C3	| Symbols: | Protein kinase superfamily protein | chr3:3017199-3018696 FORWARD LENGTH=418	2e-79	[29.4.1.57] protein.postranslational modification.kinase.receptor like cytoplasmatic kinase VII
MI38373	AT3G10680.1	1.43075	1.84887	1.70548	2.2039	C3	| Symbols: | HSP20-like chaperones superfamily protein | chr3:3337773-3339345 FORWARD LENGTH=490	2e-70	[20.2.1] stress.abiotic.heat
MI13960	AT3G12200.1	0.534646	1.09513	1.39763	2.86279	C6	| Symbols: AtNek7, Nek7 | NIMA-related kinase 7 | chr3:3887173-3890550 REVERSE LENGTH=571	1e-109	[29.4] protein.postranslational modification
MI89595	AT3G12240.1	0.824237	0.716943	0.526125	0.457637	C1	| Symbols: SCPL15 | serine carboxypeptidase-like 15 | chr3:3902436-3904918 REVERSE LENGTH=436	2e-26	[29.5.5] protein.degradation.serine protease
MI25786	AT3G12950.1	1.05602	0.563248	0.913975	0.487486	C5	| Symbols: | Trypsin family protein | chr3:4132798-4134818 REVERSE LENGTH=558	0	[35.2.1001] not assigned.unknown
MI29944	AT3G13120.2	1.16418	1.79841	1.75692	2.71406	C3	| Symbols: | Ribosomal protein S10p/S20e family protein | chr3:4220310-4221526 REVERSE LENGTH=191	2e-60	[29.2.1.1.1.1.10] protein.synthesis.ribosomal protein.prokaryotic.chloroplast.30S subunit.S10
MI93843	AT3G16090.1	0.767246	1.76943	1.21046	2.79158	C3	| Symbols: | RING/U-box superfamily protein | chr3:5456513-5458694 FORWARD LENGTH=492	1e-117	[29.5.11.4.2] protein.degradation.ubiquitin.E3.RING
MI31010	AT3G18050.1	0.805117	0.588912	0.658816	0.481899	C1	| Symbols: | unknown protein; BEST Arabidopsis thaliana protein match is: unknown protein (TAIR:AT4G28100.1); Has 67 Blast hits to 66 proteins in 12 species: Archae - 0; Bacteria - 0; Metazoa - 0; Fungi - 0; Plants - 67; Viruses - 0; Other Eukaryotes - 0 (source: NCBI BLink). | chr3:6180931-6182593 FORWARD LENGTH=335	2e-47	[35.2.1001] not assigned.unknown
MI51351	AT3G19100.1	1.12791	1.66907	1.74306	2.57937	C3	| Symbols: | Protein kinase superfamily protein | chr3:6605681-6608980 FORWARD LENGTH=599	5e-61	[29.4] protein.postranslational modification
MI3036	AT3G19820.3	1.78497	0.816067	1.01691	0.464918	C1	| Symbols: DWF1 | cell elongation protein / DWARF1 / DIMINUTO (DIM) | chr3:6879835-6881616 REVERSE LENGTH=561	6e-86	[17.3.1.2.8] hormone metabolism.brassinosteroid.synthesis-degradation.sterols.DWF1
MI72007	AT3G20920.1	1.78496	0.62705	0.702225	0.246689	C1	| Symbols: | translocation protein-related | chr3:7328763-7330698 REVERSE LENGTH=365	1e-173	[35.1.1023] not assigned.no ontology
MI22606	AT3G23727.1	1.22243	0.548093	0.808022	0.362289	C1	| Symbols: SCRL12 | SCR-like 12 | chr3:8544863-8545355 FORWARD LENGTH=92	7e-12	[20.1.7] stress.biotic.PR-proteins
MI52324	AT3G26932.2	1.56927	0.856073	0.915679	0.499525	C1	| Symbols: DRB3 | dsRNA-binding protein 3 | chr3:9930460-9931714 REVERSE LENGTH=359	2e-63	[27.4] RNA.RNA binding
MI67996	AT3G28420.1	0.71522	1.60656	1.15317	2.59029	C3	| Symbols: | Putative membrane lipoprotein | chr3:10654674-10655324 REVERSE LENGTH=216	1e-65	[35.2.1001] not assigned.unknown
MI66463	AT3G29200.1	1.46204	0.965112	0.573208	0.378382	C1	| Symbols: CM1, ATCM1 | chorismate mutase 1 | chr3:11164582-11166258 REVERSE LENGTH=340	3e-56	[13.1.6.2.1] amino acid metabolism.synthesis.aromatic aa.phenylalanine and tyrosine.chorismate mutase
MI29002	AT3G30775.1	0.92902	0.605186	0.671979	0.437743	C1	| Symbols: ERD5, PRODH, AT-POX, ATPOX, ATPDH, PRO1 | Methylenetetrahydrofolate reductase family protein | chr3:12448880-12451126 REVERSE LENGTH=499	5e-22	[13.2.2.2] amino acid metabolism.degradation.glutamate family.proline
MI12584	AT3G44735.2	1.11072	1.68283	1.59019	2.40926	C3	| Symbols: PSK3 | PHYTOSULFOKINE 3 PRECURSOR | chr3:16291388-16292118 REVERSE LENGTH=81	2e-11	[33.99] development.unspecified
MI89854	AT3G45300.1	0.771666	0.50477	0.518206	0.338974	C1	| Symbols: IVD, ATIVD, IVDH | isovaleryl-CoA-dehydrogenase | chr3:16621659-16624848 REVERSE LENGTH=409	1e-103	[13.2.4.4] amino acid metabolism.degradation.branched chain group.leucine
MI72179	AT3G48290.1	1.52377	1.62993	1.9626	2.09934	C6	| Symbols: CYP71A24 | cytochrome P450, family 71, subfamily A, polypeptide 24 | chr3:17882590-17884134 FORWARD LENGTH=488	9e-89	[26.10] misc.cytochrome P450
MI35054	AT3G52560.1	1.73065	0.502383	1.11533	0.323765	C5	| Symbols: UEV1D-4, MMZ4, UEV1D | ubiquitin E2 variant 1D-4 | chr3:19494678-19495954 REVERSE LENGTH=146	2e-77	[29.5.11.3] protein.degradation.ubiquitin.E2
MI47779	AT3G52780.1	0.510233	0.873182	1.73336	2.96637	C6	| Symbols: ATPAP20, PAP20 | Purple acid phosphatases superfamily protein | chr3:19561525-19564195 REVERSE LENGTH=427	7e-62	[26.13] misc.acid and other phosphatases
MI49935	AT3G54010.2	1.19588	1.37548	1.83672	2.11257	C6	| Symbols: PAS1, DEI1 | FKBP-type peptidyl-prolyl cis-trans isomerase family protein | chr3:20001588-20005063 FORWARD LENGTH=545	1e-102	[31.3.1] cell.cycle.peptidylprolyl isomerase
MI88214	AT3G57490.1	1.85065	0.710008	0.653412	0.250684	C1	| Symbols: | Ribosomal protein S5 family protein | chr3:21279824-21280887 REVERSE LENGTH=276	8e-45	[29.2.1.2.1.2] protein.synthesis.ribosomal protein.eukaryotic.40S subunit.S2
MI73088	AT3G58180.1	0.899176	0.565309	0.681872	0.42869	C1	| Symbols: | ARM repeat superfamily protein | chr3:21544189-21545981 FORWARD LENGTH=314	8e-25	[35.1.1023] not assigned.no ontology
MI93153	AT3G60360.1	1.1766	1.98724	1.19101	2.01157	C3	| Symbols: EDA14, UTP11 | embryo sac development arrest 14 | chr3:22312477-22314002 REVERSE LENGTH=228	6e-45	[35.2.1001] not assigned.unknown
MI8720	AT3G60450.1	1.5419	1.32587	0.507746	0.436608	C1	| Symbols: | Phosphoglycerate mutase family protein | chr3:22340982-22342187 FORWARD LENGTH=274	3e-48	[35.2.1001] not assigned.unknown
MI77712	AT4G09550.1	0.974396	0.517586	0.584759	0.310616	C1	| Symbols: ATGIP1, GIP1 | AtGCP3 interacting protein 1 | chr4:6039706-6039921 FORWARD LENGTH=71	1e-23	[35.2.1001] not assigned.unknown
MI39159	AT4G09600.1	1.13918	0.910039	0.532237	0.425182	C1	| Symbols: GASA3 | GAST1 protein homolog 3 | chr4:6073014-6073516 REVERSE LENGTH=99	1e-25	[17.6.3] hormone metabolism.gibberelin.induced-regulated-responsive-activated
MI42764	AT4G13040.3	0.819065	0.910244	1.97716	2.19726	C6	| Symbols: | Integrase-type DNA-binding superfamily protein | chr4:7613720-7615310 FORWARD LENGTH=246	1e-37	[27.3.3] RNA.regulation of transcription.AP2/EREBP, APETALA2/Ethylene-responsive element binding protein family
MI49170	AT4G13630.2	0.607841	0.789852	1.61391	2.09718	C6	| Symbols: | Protein of unknown function, DUF593 | chr4:7934093-7936029 REVERSE LENGTH=569	2e-21	[35.2.1001] not assigned.unknown
MI88313	AT4G13850.3	0.863031	0.507117	0.650887	0.382462	C1	| Symbols: ATGRP2 | glycine-rich RNA-binding protein 2 | chr4:8021314-8022065 FORWARD LENGTH=144	6e-50	[27.4] RNA.RNA binding
MI86024	AT4G13930.1	1.5916	0.604252	1.25256	0.475536	C5	| Symbols: SHM4 | serine hydroxymethyltransferase 4 | chr4:8048013-8050021 REVERSE LENGTH=471	1e-143	[25.1] C1-metabolism.glycine hydroxymethyltransferase
MI80697	AT4G15000.2	0.990672	0.506317	0.77036	0.393719	C5	| Symbols: | Ribosomal L27e protein family | chr4:8571896-8572387 FORWARD LENGTH=131	7e-51	[29.2.1.2.2.27] protein.synthesis.ribosomal protein.eukaryotic.60S subunit.L27
MI67427	AT4G17900.1	1.53533	0.719976	0.960548	0.45044	C1	| Symbols: | PLATZ transcription factor family protein | chr4:9946046-9947697 FORWARD LENGTH=227	1e-49	[27.3.99] RNA.regulation of transcription.unclassified
MI56364	AT4G21550.1	1.1559	1.68835	1.49594	2.18501	C3	| Symbols: VAL3 | VP1/ABI3-like 3 | chr4:11463104-11468486 FORWARD LENGTH=713	5e-21	[27.3.1] RNA.regulation of transcription.ABI3/VP1-related B3-domain-containing transcription factor family
MI68942	AT4G22840.1	0.859687	0.543488	0.78183	0.494268	C5	| Symbols: | Sodium Bile acid symporter family | chr4:11991636-11993676 REVERSE LENGTH=409	1e-125	[34.14] transport.unspecified cations
MI5016	AT4G27090.1	1.34431	0.704576	0.578454	0.303177	C1	| Symbols: | Ribosomal protein L14 | chr4:13594104-13595187 REVERSE LENGTH=134	5e-68	[29.2.1.2.2.14] protein.synthesis.ribosomal protein.eukaryotic.60S subunit.L14
MI76528	AT4G27430.2	0.823121	0.641517	0.531604	0.414317	C1	| Symbols: CIP7 | COP1-interacting protein 7 | chr4:13718817-13722736 FORWARD LENGTH=1058	1e-152	[31.1] cell.organisation
MI3690	AT4G27657.1	0.941882	0.520138	0.591489	0.32664	C1	| Symbols: | unknown protein; FUNCTIONS IN: molecular_function unknown; INVOLVED IN: biological_process unknown; LOCATED IN: endomembrane system; EXPRESSED IN: 15 plant structures; EXPRESSED DURING: 9 growth stages; BEST Arabidopsis thaliana protein match is: unknown protein (TAIR:AT5G54145.1); Has 30201 Blast hits to 17322 proteins in 780 species: Archae - 12; Bacteria - 1396; Metazoa - 17338; F…	9e-17	[35.2.1001] not assigned.unknown
MI517	AT4G28080.1	0.673895	1.10129	1.41054	2.30513	C6	| Symbols: | Tetratricopeptide repeat (TPR)-like superfamily protein | chr4:13948993-13957840 REVERSE LENGTH=1819	1e-110	[35.2.1001] not assigned.unknown
MI10798	AT4G28240.1	1.40509	0.825348	0.774082	0.454695	C1	| Symbols: | Wound-responsive family protein | chr4:13997979-13998239 REVERSE LENGTH=86	2e-25	[20.2.4] stress.abiotic.touch/wounding
MI4422	AT4G28470.1	0.582768	1.56213	1.44713	3.87909	C3	| Symbols: RPN1B, ATRPN1B | 26S proteasome regulatory subunit S2 1B | chr4:14067082-14072357 REVERSE LENGTH=891	8e-45	[29.5.11.20] protein.degradation.ubiquitin.proteasom
MI10726	AT4G29190.1	1.16431	0.896479	0.553923	0.4265	C1	| Symbols: | Zinc finger C-x8-C-x5-C-x3-H type family protein | chr4:14392233-14393303 REVERSE LENGTH=356	5e-49	[27.3.12] RNA.regulation of transcription.C3H zinc finger family
MI34187	AT4G29360.1	0.99163	0.848043	0.528083	0.451617	C1	| Symbols: | O-Glycosyl hydrolases family 17 protein | chr4:14451562-14453687 REVERSE LENGTH=534	2e-88	[26.4] misc.beta 1,3 glucan hydrolases
MI12215	AT4G31040.1	1.66559	0.866289	0.904691	0.47054	C1	| Symbols: | CemA-like proton extrusion protein-related | chr4:15111811-15113881 REVERSE LENGTH=438	2e-59	[35.1.1023] not assigned.no ontology
MI12208	AT4G32610.1	1.07313	0.67558	0.601971	0.378965	C1	| Symbols: | copper ion binding | chr4:15728376-15729897 REVERSE LENGTH=315	2e-08	[35.1.1023] not assigned.no ontology
MI14614	AT4G33270.1	1.12863	0.557909	0.545779	0.269793	C1	| Symbols: CDC20.1 | Transducin family protein / WD-40 repeat family protein | chr4:16044545-16046590 REVERSE LENGTH=457	0	[31.2] cell.division
MI7810	AT4G34110.1	0.948276	1.56314	1.2299	2.02737	C3	| Symbols: PAB2, PABP2, ATPAB2 | poly(A) binding protein 2 | chr4:16336732-16339892 FORWARD LENGTH=629	6e-29	[27.1] RNA.processing
MI34792	AT4G34138.1	0.823249	1.58341	1.56494	3.00995	C3	| Symbols: UGT73B1 | UDP-glucosyl transferase 73B1 | chr4:16348267-16349858 REVERSE LENGTH=488	0	[26.2] misc.UDP glucosyl and glucoronyl transferases
MI88683	AT4G34700.1	0.542198	0.886795	1.35126	2.21007	C6	| Symbols: CIB22, AtCIB22 | LYR family of Fe/S cluster biogenesis protein | chr4:16556874-16558362 FORWARD LENGTH=117	4e-65	[9.1001] mitochondrial electron transport / ATP synthesis
MI72814	AT4G34960.1	0.973444	1.83334	1.07526	2.0251	C3	| Symbols: | Cyclophilin-like peptidyl-prolyl cis-trans isomerase family protein | chr4:16648865-16650646 FORWARD LENGTH=224	1e-108	[31.3.1] cell.cycle.peptidylprolyl isomerase
MI9477	AT4G36440.1	0.501578	1.57992	0.977582	3.07928	C3	| Symbols: | unknown protein; FUNCTIONS IN: molecular_function unknown; INVOLVED IN: biological_process unknown; LOCATED IN: endomembrane system; EXPRESSED IN: 24 plant structures; EXPRESSED DURING: 15 growth stages; Has 41 Blast hits to 41 proteins in 14 species: Archae - 0; Bacteria - 0; Metazoa - 0; Fungi - 0; Plants - 41; Viruses - 0; Other Eukaryotes - 0 (source: NCBI BLink). | chr4:17207213…	2e-15	[35.2.1001] not assigned.unknown
MI75074	AT4G36680.1	0.898248	0.664717	0.510485	0.377767	C1	| Symbols: | Tetratricopeptide repeat (TPR)-like superfamily protein | chr4:17292479-17293717 REVERSE LENGTH=412	5e-72	[35.1.5] not assigned.no ontology.pentatricopeptide (PPR) repeat-containing protein
MI31011	AT4G36790.1	1.06174	1.241	1.79355	2.09637	C6	| Symbols: | Major facilitator superfamily protein | chr4:17336360-17338304 FORWARD LENGTH=489	1e-99	[34.99] transport.misc
MI21117	AT4G36970.1	1.57245	0.526855	1.31914	0.441983	C5	| Symbols: | Remorin family protein | chr4:17429826-17431459 REVERSE LENGTH=427	2e-70	[27.3.99] RNA.regulation of transcription.unclassified
MI85492	AT4G37330.1	1.20932	0.885663	0.565708	0.414306	C1	| Symbols: CYP81D4 | cytochrome P450, family 81, subfamily D, polypeptide 4 | chr4:17562547-17564569 REVERSE LENGTH=492	1e-133	[26.10] misc.cytochrome P450
MI71710	AT4G39980.1	0.757737	0.539139	0.634499	0.451453	C1	| Symbols: DHS1 | 3-deoxy-D-arabino-heptulosonate 7-phosphate synthase 1 | chr4:18539654-18541832 FORWARD LENGTH=525	0	[13.1.6.1.1] amino acid metabolism.synthesis.aromatic aa.chorismate.3-deoxy-D-arabino-heptulosonate 7-phosphate synthase
MI88956	AT5G02050.1	1.10429	0.817195	0.52642	0.389562	C1	| Symbols: | Mitochondrial glycoprotein family protein | chr5:403239-404244 REVERSE LENGTH=267	8e-95	[35.1.1023] not assigned.no ontology
MI71294	AT5G03345.1	1.81715	0.567701	1.28032	0.39999	C5	| Symbols: | FUNCTIONS IN: molecular_function unknown; INVOLVED IN: biological_process unknown; LOCATED IN: endomembrane system; EXPRESSED IN: 24 plant structures; EXPRESSED DURING: 15 growth stages; CONTAINS InterPro DOMAIN/s: Magnesium transporter (InterPro:IPR018937); Has 30201 Blast hits to 17322 proteins in 780 species: Archae - 12; Bacteria - 1396; Metazoa - 17338; Fungi - 3422; Plants - 50…	1e-49	[35.2.1001] not assigned.unknown
MI35043	AT5G03720.1	0.784121	1.74998	1.29646	2.89339	C3	| Symbols: AT-HSFA3, HSFA3 | heat shock transcription factor A3 | chr5:971913-973683 REVERSE LENGTH=412	1e-43	[27.3.23] RNA.regulation of transcription.HSF,Heat-shock transcription factor family
MI11535	AT5G04770.1	0.90069	0.550639	0.779014	0.476252	C5	| Symbols: ATCAT6, CAT6 | cationic amino acid transporter 6 | chr5:1379118-1382304 FORWARD LENGTH=583	1e-51	[34.3] transport.amino acids
MI68679	AT5G04800.4	1.03203	0.549875	0.586992	0.312755	C1	| Symbols: | Ribosomal S17 family protein | chr5:1389217-1389642 FORWARD LENGTH=141	4e-65	[29.2.1.2.1.17] protein.synthesis.ribosomal protein.eukaryotic.40S subunit.S17
MI22625	AT5G06980.3	0.871139	0.785807	0.515007	0.46456	C1	| Symbols: | unknown protein; FUNCTIONS IN: molecular_function unknown; INVOLVED IN: response to karrikin; LOCATED IN: cellular_component unknown; EXPRESSED IN: 21 plant structures; EXPRESSED DURING: 11 growth stages; BEST Arabidopsis thaliana protein match is: unknown protein (TAIR:AT3G12320.1). | chr5:2167799-2169110 FORWARD LENGTH=266	2e-60	[35.2.1001] not assigned.unknown
MI5744	AT5G09920.1	1.03846	0.853355	0.537926	0.442039	C1	| Symbols: RPB15.9, ATRPB15.9, RPB15.9.9, NRPB4 | RNA polymerase II, Rpb4, core protein | chr5:3096276-3097370 FORWARD LENGTH=138	9e-70	[27.2] RNA.transcription
MI66191	AT5G11020.1	0.928192	0.509823	0.877864	0.48218	C5	| Symbols: | Protein kinase superfamily protein | chr5:3486439-3488983 REVERSE LENGTH=433	5e-20	[29.4.1.61] protein.postranslational modification.kinase.receptor like cytoplasmatic kinase X
MI10199	AT5G13650.1	1.45556	0.528849	1.25551	0.456165	C5	| Symbols: | elongation factor family protein | chr5:4397821-4402364 FORWARD LENGTH=675	1e-125	[29.2.4] protein.synthesis.elongation
MI68231	AT5G13980.2	1.28869	0.609464	0.823711	0.38956	C1	| Symbols: | Glycosyl hydrolase family 38 protein | chr5:4508626-4514334 FORWARD LENGTH=1024	5e-24	[26.3.3] misc.gluco-, galacto- and mannosidases.alpha-mannosidase
MI72849	AT5G15270.1	1.18028	0.921764	0.626484	0.489265	C1	| Symbols: | RNA-binding KH domain-containing protein | chr5:4958738-4960947 FORWARD LENGTH=548	9e-13	[27.4] RNA.RNA binding
MI67392	AT5G15320.1	1.96555	0.90208	0.863789	0.396431	C1	| Symbols: | unknown protein; FUNCTIONS IN: molecular_function unknown; INVOLVED IN: biological_process unknown; LOCATED IN: endomembrane system; EXPRESSED IN: 23 plant structures; EXPRESSED DURING: 15 growth stages; BEST Arabidopsis thaliana protein match is: unknown protein (TAIR:AT3G01130.1); Has 64 Blast hits to 64 proteins in 11 species: Archae - 0; Bacteria - 0; Metazoa - 0; Fungi - 0; Plan…	4e-13	[35.2.1001] not assigned.unknown
MI61281	AT5G17600.1	0.53132	1.59506	1.12146	3.3667	C3	| Symbols: | RING/U-box superfamily protein | chr5:5800029-5801117 REVERSE LENGTH=362	3e-42	[29.5.11.4.2] protein.degradation.ubiquitin.E3.RING
MI87853	AT5G18540.2	1.07307	1.60716	1.45139	2.17378	C3	| Symbols: | unknown protein; Has 1784 Blast hits to 634 proteins in 116 species: Archae - 0; Bacteria - 0; Metazoa - 1013; Fungi - 200; Plants - 288; Viruses - 0; Other Eukaryotes - 283 (source: NCBI BLink). | chr5:6153924-6155877 FORWARD LENGTH=166	5e-34	[35.1.1023] not assigned.no ontology
MI87457	AT5G22650.2	0.631361	0.502021	0.539928	0.429319	C1	| Symbols: HD2B, HDT02, HDT2, ATHD2B, HDA4, HD2 | histone deacetylase 2B | chr5:7534120-7536054 FORWARD LENGTH=305	2e-27	[27.3.55] RNA.regulation of transcription.HDA
MI50378	AT5G23340.1	1.76161	0.792773	0.856503	0.38545	C1	| Symbols: | RNI-like superfamily protein | chr5:7856314-7857983 FORWARD LENGTH=405	6e-66	[35.2.1001] not assigned.unknown
MI47414	AT5G23570.1	0.946665	1.11988	1.73635	2.05406	C6	| Symbols: SGS3, ATSGS3 | XS domain-containing protein / XS zinc finger domain-containing protein-related | chr5:7943621-7945874 FORWARD LENGTH=625	1e-117	[27.3.99] RNA.regulation of transcription.unclassified
MI45154	AT5G24280.1	1.02739	1.59769	1.45027	2.25532	C3	| Symbols: GMI1 | gamma-irradiation and mitomycin c induced 1 | chr5:8251378-8261401 REVERSE LENGTH=1598	6e-55	[35.2.1001] not assigned.unknown
MI44302	AT5G24314.1	1.40754	0.639868	0.787365	0.357936	C1	| Symbols: PDE225, PTAC7 | plastid transcriptionally active7 | chr5:8277750-8279099 FORWARD LENGTH=161	6e-64	[35.2.1001] not assigned.unknown
MI87741	AT5G24420.1	1.21832	0.585361	0.603815	0.290111	C1	| Symbols: PGL5 | 6-phosphogluconolactonase 5 | chr5:8336943-8337879 REVERSE LENGTH=252	1e-94	[7.1.2] OPP.oxidative PP.6-phosphogluconolactonase
MI66596	AT5G36210.1	0.739792	0.57234	0.532071	0.411637	C1	| Symbols: | alpha/beta-Hydrolases superfamily protein | chr5:14248202-14253272 REVERSE LENGTH=730	1e-131	[29.5] protein.degradation
MI19300	AT5G39040.1	1.91311	0.96602	0.806148	0.407063	C1	| Symbols: ALS1, ATTAP2, TAP2 | transporter associated with antigen processing protein 2 | chr5:15625660-15629621 FORWARD LENGTH=644	7e-94	[34.16] transport.ABC transporters and multidrug resistance systems
MI61632	AT5G41010.1	1.48364	1.92885	1.59391	2.07222	C3	| Symbols: NRPB12, NRPD12, NRPE12 | DNA directed RNA polymerase, 7 kDa subunit | chr5:16424050-16424921 FORWARD LENGTH=51	3e-24	[27.2] RNA.transcription
MI34936	AT5G41770.1	0.785295	1.87678	1.33481	3.19008	C3	| Symbols: | crooked neck protein, putative / cell cycle protein, putative | chr5:16718021-16720936 FORWARD LENGTH=705	6e-06	[31.3] cell.cycle
MI25751	AT5G43630.1	1.54624	1.34771	0.530212	0.462135	C1	| Symbols: TZP | zinc knuckle (CCHC-type) family protein | chr5:17527261-17530207 FORWARD LENGTH=831	4e-08	[27.3.12] RNA.regulation of transcription.C3H zinc finger family
MI7484	AT5G45300.2	0.554053	1.72107	1.15181	3.57789	C3	| Symbols: BMY2, BAM8 | beta-amylase 2 | chr5:18353636-18356696 FORWARD LENGTH=687	8e-85	[2.2.2.1.2] major CHO metabolism.degradation.starch.starch cleavage.beta amylase
MI10313	AT5G46630.1	1.54919	0.962795	0.599479	0.372566	C1	| Symbols: | Clathrin adaptor complexes medium subunit family protein | chr5:18920580-18923252 FORWARD LENGTH=438	1e-109	[29.3.4.99] protein.targeting.secretory pathway.unspecified
MI89858	AT5G47210.3	1.12261	0.660407	0.631157	0.371297	C1	| Symbols: | Hyaluronan / mRNA binding family | chr5:19169388-19171012 REVERSE LENGTH=301	3e-09	[27.4] RNA.RNA binding
MI24713	AT5G48380.1	0.734448	1.89881	1.01257	2.61784	C3	| Symbols: BIR1 | BAK1-interacting receptor-like kinase 1 | chr5:19604584-19606532 REVERSE LENGTH=620	1e-101	[30.2.10] signalling.receptor kinases.leucine rich repeat X
MI90337	AT5G50410.1	0.569253	1.56685	0.818076	2.25173	C3	| Symbols: | unknown protein; Has 1807 Blast hits to 1807 proteins in 277 species: Archae - 0; Bacteria - 0; Metazoa - 736; Fungi - 347; Plants - 385; Viruses - 0; Other Eukaryotes - 339 (source: NCBI BLink). | chr5:20528446-20529816 REVERSE LENGTH=259	1e-113	[35.2.1001] not assigned.unknown
MI65510	AT5G51105.1	0.909056	0.586024	0.697354	0.44955	C1	| Symbols: | Protein of unknown function (DUF1278) | chr5:20777632-20778003 FORWARD LENGTH=123	4e-25	[35.2.1001] not assigned.unknown
MI80419	AT5G52390.1	1.13137	0.551787	0.666182	0.324907	C1	| Symbols: | PAR1 protein | chr5:21264281-21265173 REVERSE LENGTH=195	7e-91	[30.1] signalling.in sugar and nutrient physiology
MI31079	AT5G53490.3	1.01161	1.96849	1.1453	2.22865	C3	| Symbols: | Tetratricopeptide repeat (TPR)-like superfamily protein | chr5:21723488-21724621 REVERSE LENGTH=250	9e-14	[35.1.1023] not assigned.no ontology
MI47062	AT5G54270.1	1.34437	0.896338	0.559804	0.373241	C1	| Symbols: LHCB3, LHCB3*1 | light-harvesting chlorophyll B-binding protein 3 | chr5:22038424-22039383 FORWARD LENGTH=265	1e-147	[1.1.1.1] PS.lightreaction.photosystem II.LHC-II
MI36921	AT5G58250.1	0.984771	0.622084	0.512089	0.323489	C1	| Symbols: | unknown protein; FUNCTIONS IN: molecular_function unknown; INVOLVED IN: biological_process unknown; LOCATED IN: thylakoid, chloroplast; EXPRESSED IN: 22 plant structures; EXPRESSED DURING: 14 growth stages; CONTAINS InterPro DOMAIN/s: Protein of unknown function DUF2488 (InterPro:IPR019616); Has 1807 Blast hits to 1807 proteins in 277 species: Archae - 0; Bacteria - 0; Metazoa - 736;…	7e-84	[35.2.1001] not assigned.unknown
MI1861	AT5G59550.1	0.500502	0.805558	1.39568	2.24634	C6	| Symbols: | zinc finger (C3HC4-type RING finger) family protein | chr5:23998422-23999645 REVERSE LENGTH=407	2e-43	[29.5.11.4.2] protein.degradation.ubiquitin.E3.RING
MI92168	AT5G60120.1	1.20266	0.792609	0.659405	0.43458	C1	| Symbols: TOE2 | target of early activation tagged (EAT) 2 | chr5:24208153-24211067 FORWARD LENGTH=485	1e-116	[27.3.3] RNA.regulation of transcription.AP2/EREBP, APETALA2/Ethylene-responsive element binding protein family
MI72178	AT5G61310.4	1.60591	0.8782	0.885217	0.484084	C1	| Symbols: | Cytochrome c oxidase subunit Vc family protein | chr5:24653543-24653737 REVERSE LENGTH=64	3e-18	[9.7] mitochondrial electron transport / ATP synthesis.cytochrome c oxidase
MI93447	AT5G61590.1	0.930182	0.61895	0.627774	0.417725	C1	| Symbols: | Integrase-type DNA-binding superfamily protein | chr5:24764653-24765258 REVERSE LENGTH=201	1e-82	[17.5.2] hormone metabolism.ethylene.signal transduction
MI21594	AT5G63400.1	1.48305	1.09874	0.50182	0.371782	C1	| Symbols: ADK1 | adenylate kinase 1 | chr5:25393274-25394817 REVERSE LENGTH=246	1e-127	[23.4.1] nucleotide metabolism.phosphotransfer and pyrophosphatases.adenylate kinase
MI72136	AT5G63620.2	1.01765	0.616716	0.797406	0.483245	C1	| Symbols: | GroES-like zinc-binding alcohol dehydrogenase family protein | chr5:25466380-25468296 REVERSE LENGTH=427	8e-42	[35.1.1023] not assigned.no ontology
MI67016	AT5G66140.1	1.62379	0.700612	0.556402	0.240069	C1	| Symbols: PAD2 | proteasome alpha subunit D2 | chr5:26437445-26438677 REVERSE LENGTH=250	2e-60	[29.5.11.20] protein.degradation.ubiquitin.proteasom
MI49279	AT5G67220.1	1.26687	0.535302	0.69902	0.295363	C1	| Symbols: | FMN-linked oxidoreductases superfamily protein | chr5:26820276-26821926 REVERSE LENGTH=423	3e-68	[12.4] N-metabolism.misc
MI43382	AT1G03475.1	1.17009	0.858338	0.504379	0.369997	C1	| Symbols: LIN2, HEMF1, ATCPO-I | Coproporphyrinogen III oxidase | chr1:869302-871175 REVERSE LENGTH=386	1e-111	[19.8] tetrapyrrole synthesis.coproporphyrinogen III oxidase
MI21781	AT1G27970.1	1.38268	0.840298	0.60096	0.365223	C1	| Symbols: NTF2B | nuclear transport factor 2B | chr1:9746921-9747787 FORWARD LENGTH=126	2e-65	[29.3.1] protein.targeting.nucleus
MI41047	AT1G72660.3	0.767591	0.505466	0.617236	0.406455	C1	| Symbols: | P-loop containing nucleoside triphosphate hydrolases superfamily protein | chr1:27354161-27356543 FORWARD LENGTH=399	2e-66	[34.5] transport.ammonium
MI29875	AT2G01070.2	0.977737	0.500676	0.908823	0.465387	C5	| Symbols: | Lung seven transmembrane receptor family protein | chr2:75596-77300 FORWARD LENGTH=452	6e-46	[35.1.1023] not assigned.no ontology
MI14881	AT2G14750.1	1.81448	0.995739	0.629041	0.345202	C1	| Symbols: APK, AKN1, ATAKN1, APK1 | APS kinase | chr2:6314128-6315501 FORWARD LENGTH=276	8e-86	[14.15] S-assimilation.AKN
MI21754	AT2G18330.1	1.33787	1.86179	1.97758	2.75201	C3	| Symbols: | AAA-type ATPase family protein | chr2:7965829-7968915 FORWARD LENGTH=636	4e-07	[29.5.9] protein.degradation.AAA type
MI6507	AT3G06190.2	1.95953	0.949609	0.799483	0.387439	C1	| Symbols: ATBPM2, BPM2 | BTB-POZ and MATH domain 2 | chr3:1874577-1876575 REVERSE LENGTH=295	6e-99	[29.5.11.4.5.2] protein.degradation.ubiquitin.E3.BTB/POZ Cullin3.BTB/POZ
MI20336	AT3G09200.1	1.8885	0.87358	1.04196	0.481989	C1	| Symbols: | Ribosomal protein L10 family protein | chr3:2823364-2825020 REVERSE LENGTH=320	1e-146	[29.2.1.2.2.80] protein.synthesis.ribosomal protein.eukaryotic.60S subunit.P0
MI6713	AT3G09820.1	1.55239	0.83231	0.561011	0.300784	C1	| Symbols: ADK1, ATADK1 | adenosine kinase 1 | chr3:3012122-3014624 FORWARD LENGTH=344	0	[23.3.2.1] nucleotide metabolism.salvage.nucleoside kinases.adenosine kinase
MI70869	AT3G15390.1	0.543097	1.25894	1.36919	3.17389	C3	| Symbols: SDE5 | silencing defective 5 | chr3:5196689-5199531 REVERSE LENGTH=490	5e-08	[27.2] RNA.transcription
MI10602	AT3G50070.1	1.4849	0.766146	0.953692	0.492063	C1	| Symbols: CYCD3;3 | CYCLIN D3;3 | chr3:18565322-18566669 REVERSE LENGTH=361	2e-68	[31.3] cell.cycle
MI697	AT4G20890.1	1.03432	1.51033	1.41083	2.06013	C3	| Symbols: TUB9 | tubulin beta-9 chain | chr4:11182218-11183840 FORWARD LENGTH=444	0	[31.1] cell.organisation
MI71746	AT4G27040.4	0.93363	0.849415	0.538098	0.48956	C1	| Symbols: VPS22 | EAP30/Vps36 family protein | chr4:13573061-13574576 REVERSE LENGTH=250	1e-135	[35.2.1001] not assigned.unknown
MI4505	AT4G27585.1	1.85818	0.89728	1.00085	0.48329	C1	| Symbols: | SPFH/Band 7/PHB domain-containing membrane-associated protein family | chr4:13766984-13769832 REVERSE LENGTH=411	8e-82	[35.1.1023] not assigned.no ontology
MI21927	AT5G02580.2	1.71135	0.783386	0.742152	0.339726	C1	| Symbols: | Plant protein 1589 of unknown function | chr5:579965-580292 FORWARD LENGTH=66	5e-15	[35.2.1001] not assigned.unknown
MI40324	AT5G17020.2	0.939329	0.680931	0.577864	0.4189	C1	| Symbols: XPO1A | exportin 1A | chr5:5594904-5602467 FORWARD LENGTH=1060	5e-84	[29.3.1] protein.targeting.nucleus
MI12871	AT5G23540.1	1.32056	0.854059	0.617674	0.399476	C1	| Symbols: | Mov34/MPN/PAD-1 family protein | chr5:7937772-7939339 FORWARD LENGTH=308	1e-165	[29.5.11.20] protein.degradation.ubiquitin.proteasom
MI4729	AT5G47620.4	1.78665	0.93335	0.936824	0.489398	C1	| Symbols: | RNA-binding (RRM/RBD/RNP motifs) family protein | chr5:19302548-19304278 REVERSE LENGTH=453	1e-07	[27.4] RNA.RNA binding
MI55308	AT5G60890.1	1.28749	0.912312	0.632325	0.448065	C1	| Symbols: ATMYB34, ATR1, MYB34 | myb domain protein 34 | chr5:24495029-24496220 FORWARD LENGTH=295	2e-66
MI79881	ATMG00310.1	0.919806	0.503733	0.809242	0.443183	C5	| Symbols: ORF154 | RNA-directed DNA polymerase (reverse transcriptase)-related family protein | chrM:90883-91347 REVERSE LENGTH=154	3e-17	[35.2.1001] not assigned.unknown
MI56669	AT1G14345.1	0.95261	1.56158	1.65322	2.71007	C3	| Symbols: | NAD(P)-linked oxidoreductase superfamily protein | chr1:4899176-4899766 FORWARD LENGTH=196	4e-72
MI82394	AT1G31330.1	0.831199	0.735692	0.553552	0.489947	C1	| Symbols: PSAF | photosystem I subunit F | chr1:11215011-11215939 REVERSE LENGTH=221	8e-20
MI67341	AT1G67190.2	1.11904	0.543195	1.00269	0.486716	C5	| Symbols: | F-box/RNI-like superfamily protein | chr1:25133054-25134313 FORWARD LENGTH=419	4e-88
MI67237	AT1G74950.1	0.958606	0.54642	0.762479	0.434625	C5	| Symbols: JAZ2, TIFY10B | TIFY domain/Divergent CCT motif family protein | chr1:28148919-28150258 REVERSE LENGTH=249	7e-14
MI66120	AT1G76900.2	1.10565	0.85683	0.55808	0.432486	C1	| Symbols: AtTLP1, TLP1 | tubby like protein 1 | chr1:28882741-28884377 FORWARD LENGTH=455	3e-18
MI68200	AT1G78080.1	1.7175	0.537458	0.78598	0.245958	C1	| Symbols: RAP2.4 | related to AP2 4 | chr1:29364790-29365794 FORWARD LENGTH=334	3e-72
MI54443	AT2G29400.1	1.52666	0.766391	0.933248	0.468495	C1	| Symbols: TOPP1, PP1-AT | type one protein phosphatase 1 | chr2:12613789-12615283 REVERSE LENGTH=318	1e-177
MI29874	AT2G35470.1	0.528158	1.65224	1.02156	3.19574	C3	| Symbols: | unknown protein; Has 25 Blast hits to 25 proteins in 8 species: Archae - 0; Bacteria - 0; Metazoa - 0; Fungi - 0; Plants - 25; Viruses - 0; Other Eukaryotes - 0 (source: NCBI BLink). | chr2:14909014-14909720 REVERSE LENGTH=167	9e-55
MI72799	AT3G09820.1	0.915476	0.57381	0.753359	0.472196	C5	| Symbols: ADK1, ATADK1 | adenosine kinase 1 | chr3:3012122-3014624 FORWARD LENGTH=344	1e-109
MI100587	AT3G54180.1	0.554276	1.87079	1.34553	4.54142	C3	| Symbols: CDC2B, CDKB1;1 | cyclin-dependent kinase B1;1 | chr3:20059882-20061250 FORWARD LENGTH=309	1e-103
MI7452	AT3G62030.3	1.34385	0.78966	0.716013	0.420737	C1	| Symbols: ROC4 | rotamase CYP 4 | chr3:22973708-22975139 FORWARD LENGTH=259	3e-14
MI74797	AT4G37210.1	0.726228	0.572612	0.607416	0.478933	C1	| Symbols: | Tetratricopeptide repeat (TPR)-like superfamily protein | chr4:17512376-17514421 FORWARD LENGTH=492	3e-43
MI90655	AT4G39040.2	0.834415	0.52244	0.665609	0.416748	C1	| Symbols: | RNA-binding CRS1 / YhbY (CRM) domain protein | chr4:18189292-18190535 REVERSE LENGTH=280	9e-68
MI59879	AT5G08230.1	0.899163	0.576694	0.648263	0.415775	C1	| Symbols: | Tudor/PWWP/MBT domain-containing protein | chr5:2643846-2649788 REVERSE LENGTH=1445	2e-32
MI40746	AT5G13560.1	0.568046	1.85778	0.891195	2.91462	C3	| Symbols: | unknown protein; BEST Arabidopsis thaliana protein match is: unknown protein (TAIR:AT2G37370.1); Has 12055 Blast hits to 8846 proteins in 811 species: Archae - 217; Bacteria - 1046; Metazoa - 6104; Fungi - 1115; Plants - 528; Viruses - 14; Other Eukaryotes - 3031 (source: NCBI BLink). | chr5:4361579-4366318 REVERSE LENGTH=679	4e-97
MI58012	AT5G18380.1	1.31883	0.864793	0.606546	0.39773	C1	| Symbols: | Ribosomal protein S5 domain 2-like superfamily protein | chr5:6090253-6090693 REVERSE LENGTH=146	2e-75
MI66172	AT5G20830.2	1.30476	0.751351	0.642897	0.370215	C1	| Symbols: SUS1, ASUS1, atsus1 | sucrose synthase 1 | chr5:7050599-7054032 REVERSE LENGTH=808	0
MI64501	AT5G27770.1	0.802392	0.961989	1.81687	2.17826	C6	| Symbols: | Ribosomal L22e protein family | chr5:9836166-9837113 FORWARD LENGTH=124	7e-10
MI61410	AT5G39510.1	1.40846	1.11843	0.606414	0.481542	C1	| Symbols: VTI11, ATVTI1A, ATVTI11, ZIG, SGR4, VTI1A, ZIG1 | Vesicle transport v-SNARE family protein | chr5:15822035-15823591 FORWARD LENGTH=221	2e-93
MI21011	AT5G58290.1	1.12619	0.706826	0.718278	0.450811	C1	| Symbols: RPT3 | regulatory particle triple-A ATPase 3 | chr5:23569155-23571116 FORWARD LENGTH=408	1e-107
MI50402	AT5G66510.1	1.1262	0.708534	0.652587	0.410567	C1	| Symbols: GAMMA CA3 | gamma carbonic anhydrase 3 | chr5:26550016-26551496 REVERSE LENGTH=258	1e-122
MI87427	AT2G21160.1	1.74794	0.686982	1.08352	0.425848	C1	| Symbols: | Translocon-associated protein (TRAP), alpha subunit | chr2:9068428-9070207 FORWARD LENGTH=258	1e-100
MI82452	AT2G46820.2	1.83911	1.01747	0.788626	0.436298	C1	| Symbols: PTAC8, TMP14, PSAP, PSI-P | photosystem I P subunit | chr2:19243729-19244870 FORWARD LENGTH=174	1e-41
MI66418	AT3G20770.1	1.15282	0.877967	0.621797	0.473549	C1	| Symbols: EIN3, AtEIN3 | Ethylene insensitive 3 family protein | chr3:7260702-7262588 REVERSE LENGTH=628	5e-92
MI40328	AT3G53500.2	0.516854	0.765707	1.87695	2.78065	C6	| Symbols: RSZ32, RS2Z32, At-RS2Z | RNA-binding (RRM/RBD/RNP motifs) family protein with retrovirus zinc finger-like domain | chr3:19834557-19836507 REVERSE LENGTH=284	2e-10
MI75628	AT3G57150.1	1.11971	0.746919	0.602354	0.401808	C1	| Symbols: NAP57, AtNAP57, CBF5, AtCBF5 | homologue of NAP57 | chr3:21154255-21155952 REVERSE LENGTH=565	3e-95
MI72596	AT4G05320.6	1.03173	0.549911	0.652998	0.348049	C1	| Symbols: UBQ10 | polyubiquitin 10 | chr4:2718559-2719932 FORWARD LENGTH=381	0
MI72899	AT4G20095.3	1.25991	0.705818	0.890989	0.499142	C1	| Symbols: | Protein of unknown function (DUF626) | chr4:10871734-10873072 REVERSE LENGTH=292	2e-49
MI31734	AT4G34480.1	1.05767	0.506322	0.745332	0.356801	C1	| Symbols: | O-Glycosyl hydrolases family 17 protein | chr4:16481147-16483988 REVERSE LENGTH=504	5e-52
MI79948	AT5G65670.2	1.54158	0.582722	0.742445	0.280647	C1	| Symbols: IAA9 | indole-3-acetic acid inducible 9 | chr5:26254463-26256134 FORWARD LENGTH=336	4e-43
MI4702	No BLASTX hits	0.831891	0.643786	0.58419	0.452095	C1
MI12887	No BLASTX hits	1.28575	0.715932	0.530038	0.295136	C1
MI12942	No BLASTX hits	1.37717	0.733369	0.750833	0.399833	C1
MI16127	No BLASTX hits	0.667976	0.943723	1.81916	2.57013	C6
MI18547	No BLASTX hits	1.17086	0.866695	0.569694	0.4217	C1
MI18961	No BLASTX hits	1.13678	0.611914	0.746825	0.402005	C1
MI19507	No BLASTX hits	1.26977	1.77475	1.52174	2.12694	C3
MI19949	No BLASTX hits	1.40801	0.832702	0.786874	0.465361	C1
MI22194	No BLASTX hits	0.840958	0.528884	0.789793	0.496705	C5
MI23331	No BLASTX hits	0.616036	0.712104	1.74511	2.01725	C6
MI26627	No BLASTX hits	1.03582	0.804163	0.513052	0.398309	C1
MI28942	No BLASTX hits	0.828357	0.575345	0.681831	0.473573	C1
MI31014	No BLASTX hits	0.663845	0.784365	1.93253	2.28337	C6
MI34745	No BLASTX hits	0.6889	0.509718	0.515225	0.381216	C1
MI36296	No BLASTX hits	0.661618	1.47659	1.31596	2.93694	C3
MI36608	No BLASTX hits	0.852961	0.58854	0.62682	0.432504	C1
MI46158	No BLASTX hits	0.996797	0.646443	0.699892	0.453894	C1
MI48609	No BLASTX hits	0.599056	1.39704	0.911139	2.12484	C3
MI50951	No BLASTX hits	0.624459	0.926433	1.55683	2.30968	C6
MI51190	No BLASTX hits	1.07701	1.92118	1.58029	2.81894	C3
MI59203	No BLASTX hits	1.05594	0.70973	0.628321	0.422313	C1
MI66694	No BLASTX hits	1.55808	1.03958	0.674377	0.449956	C1
MI69287	No BLASTX hits	0.936386	0.533261	0.846214	0.481909	C5
MI72065	No BLASTX hits	1.53156	0.767832	0.637703	0.319706	C1
MI75392	No BLASTX hits	0.719218	1.6124	1.10681	2.48133	C3
MI76959	No BLASTX hits	1.15248	0.620855	0.781762	0.421144	C1
MI79316	No BLASTX hits	0.523079	0.9986	1.22722	2.34287	C6
MI79491	No BLASTX hits	0.503999	1.22334	1.21528	2.94982	C3
MI80004	No BLASTX hits	1.30321	1.02699	0.587131	0.462686	C1
MI80353	No BLASTX hits	1.13514	0.574281	0.650348	0.329018	C1
MI83448	No BLASTX hits	0.6842	0.549375	0.528742	0.42455	C1
MI86929	No BLASTX hits	1.27503	0.646321	0.53549	0.271443	C1
MI89105	No BLASTX hits	0.891524	0.500318	0.695213	0.39015	C5
MI89363	No BLASTX hits	0.919216	0.595247	0.621526	0.402475	C1
MI90354	No BLASTX hits	0.530506	1.13483	0.953903	2.04053	C3
MI90669	No BLASTX hits	0.863016	0.727934	0.564396	0.476055	C1
MI91115	No BLASTX hits	1.54331	0.513756	0.622112	0.207097	C1
MI93274	No BLASTX hits	0.595419	1.36582	1.11456	2.55668	C3
MI93592	No BLASTX hits	0.937684	1.80799	1.23147	2.37446	C3
MI94402	No BLASTX hits	0.5851	1.42709	1.39564	3.40404	C3
MI41233	AT3G46980.3	0.846423	0.872669	2.39825	2.47262	C6	| Symbols: PHT4;3 | phosphate transporter 4;3 | chr3:17307294-17309899 REVERSE LENGTH=534	4e-32	[34.7] transport.phosphate
MI70117	AT1G21760.1	1.63518	0.931497	7.00783	3.99209	C6	| Symbols: ATFBP7, FBP7 | F-box protein 7 | chr1:7649324-7651613 FORWARD LENGTH=328	1e-64	[29.5.11.4.3.2] protein.degradation.ubiquitin.E3.SCF.FBOX
MI15790	AT1G21480.1	1.27271	1.17649	0.269508	0.249133	C1	| Symbols: | Exostosin family protein | chr1:7519116-7521426 REVERSE LENGTH=462	3e-69	[26.2] misc.UDP glucosyl and glucoronyl transferases
MI57597	AT3G48760.1	1.22872	0.525545	0.417286	0.178481	C1	| Symbols: | DHHC-type zinc finger family protein | chr3:18075902-18078084 FORWARD LENGTH=476	1e-64	[27.3.99] RNA.regulation of transcription.unclassified
MI11409	No BLASTX hits	1.35428	1.91828	2.46895	3.49717	C6
MI39346	AT3G49390.2	0.650058	0.951343	0.389285	0.569709	C2	| Symbols: CID10 | CTC-interacting domain 10 | chr3:18314901-18317658 REVERSE LENGTH=353	1e-128	[27.4] RNA.RNA binding
MI25915	AT3G47910.2	0.714103	1.56024	0.237044	0.517915	C2	| Symbols: | Ubiquitin carboxyl-terminal hydrolase-related protein | chr3:17674737-17681444 REVERSE LENGTH=1607	0	[35.1.1023] not assigned.no ontology
MI48149	AT3G48750.1	0.93588	0.784861	0.338184	0.283613	C1	| Symbols: CDKA;1, CDC2AAT, CDK2, CDC2, CDC2A, CDKA1 | cell division control 2 | chr3:18072238-18074296 FORWARD LENGTH=294	1e-164
MI87337	AT1G21720.1	0.558387	0.539191	0.430246	0.415455	C1	| Symbols: PBC1 | proteasome beta subunit C1 | chr1:7626394-7628070 FORWARD LENGTH=204	1e-113	[29.5.11.20] protein.degradation.ubiquitin.proteasom
MI53917	AT5G66055.2	1.74405	1.25478	2.22061	1.59764	C5	| Symbols: EMB2036, AKRP | ankyrin repeat protein | chr5:26417805-26419234 REVERSE LENGTH=359	5e-59	[31.1] cell.organisation
MI54444	AT4G16360.3	0.948329	1.82719	0.479989	0.924815	C2	| Symbols: | 5'-AMP-activated protein kinase beta-2 subunit protein | chr4:9245571-9246833 FORWARD LENGTH=261	7e-34
MI64432	AT3G49560.1	1.56103	1.49731	3.11621	2.98901	C6	| Symbols: | Mitochondrial import inner membrane translocase subunit Tim17/Tim22/Tim23 family protein | chr3:18370644-18371821 FORWARD LENGTH=261	1e-106
MI51914	AT3G25920.1	1.12	1.37882	0.474054	0.583605	C2	| Symbols: RPL15 | ribosomal protein L15 | chr3:9491268-9492558 REVERSE LENGTH=277	3e-72	[29.2.1.1.1.2.15] protein.synthesis.ribosomal protein.prokaryotic.chloroplast.50S subunit.L15
MI38433	AT2G01690.2	1.07974	1.37318	0.190045	0.241694	C2	| Symbols: | ARM repeat superfamily protein | chr2:309144-313499 REVERSE LENGTH=744	1e-106	[35.2.1001] not assigned.unknown
MI62282	AT1G58120.1	0.55418	0.693822	0.348936	0.436861	C2	| Symbols: | BEST Arabidopsis thaliana protein match is: methyltransferases (TAIR:AT5G01710.1); Has 93 Blast hits to 93 proteins in 15 species: Archae - 0; Bacteria - 0; Metazoa - 1; Fungi - 0; Plants - 92; Viruses - 0; Other Eukaryotes - 0 (source: NCBI BLink). | chr1:21520962-21522224 FORWARD LENGTH=420	8e-27	[35.2.1001] not assigned.unknown
MI90760	AT2G23840.1	1.13157	1.89353	0.470229	0.786861	C2	| Symbols: | HNH endonuclease | chr2:10153982-10155600 REVERSE LENGTH=284	1e-130	[28.1] DNA.synthesis/chromatin structure
MI30658	AT2G02560.2	1.46089	1.44513	0.496699	0.491342	C1	| Symbols: CAND1, ATCAND1, ETA2, TIP120, HVE | cullin-associated and neddylation dissociated | chr2:690345-697342 FORWARD LENGTH=1217	4e-78
MI50808	AT2G33310.3	0.985314	1.81127	2.017	3.70778	C3	| Symbols: IAA13 | auxin-induced protein 13 | chr2:14114569-14115757 REVERSE LENGTH=246	3e-07
MI72147	AT2G36880.2	1.95746	1.50329	2.64218	2.02913	C6	| Symbols: MAT3 | methionine adenosyltransferase 3 | chr2:15479721-15480893 REVERSE LENGTH=390	1e-166
MI59281	AT2G37678.1	1.88388	1.22516	3.96954	2.58156	C6	| Symbols: FHY1, PAT3, FRY1 | far-red elongated hypocotyl 1 | chr2:15801689-15802696 REVERSE LENGTH=202	2e-61
MI21728	AT3G25230.2	0.908064	0.995148	0.433841	0.475446	C2	| Symbols: ROF1, ATFKBP62, FKBP62 | rotamase FKBP 1 | chr3:9188257-9191175 FORWARD LENGTH=562	1e-110
MI21092	AT4G31810.1	0.85645	1.01141	0.381119	0.450075	C2	| Symbols: | ATP-dependent caseinolytic (Clp) protease/crotonase family protein | chr4:15387365-15390290 REVERSE LENGTH=409	0
MI74673	AT5G07300.1	0.767146	0.607635	3.62929	2.87465	C6	| Symbols: BON2 | Calcium-dependent phospholipid-binding Copine family protein | chr5:2299996-2303040 FORWARD LENGTH=586	2e-69
MI86704	AT5G46110.4	0.874742	1.29701	0.280583	0.416029	C2	| Symbols: APE2, TPT | Glucose-6-phosphate/phosphate translocator-related | chr5:18697606-18700223 FORWARD LENGTH=415	1e-128
MI10046	AT1G01060.5	0.660079	1.66995	0.293964	0.743705	C4	| Symbols: LHY | Homeodomain-like superfamily protein | chr1:33992-36836 REVERSE LENGTH=643	6e-57	[27.3.26] RNA.regulation of transcription.MYB-related transcription factor family
MI52382	AT1G01640.2	0.684941	1.45575	0.364572	0.774847	C4	| Symbols: | BTB/POZ domain-containing protein | chr1:231164-231915 REVERSE LENGTH=207	7e-89	[29.5.11.4.5.2] protein.degradation.ubiquitin.E3.BTB/POZ Cullin3.BTB/POZ
MI30534	AT1G01730.1	1.33151	1.84832	0.175463	0.243566	C2	| Symbols: | unknown protein; FUNCTIONS IN: molecular_function unknown; INVOLVED IN: biological_process unknown; LOCATED IN: chloroplast; EXPRESSED IN: 23 plant structures; EXPRESSED DURING: 13 growth stages; Has 42 Blast hits to 42 proteins in 17 species: Archae - 0; Bacteria - 2; Metazoa - 5; Fungi - 1; Plants - 34; Viruses - 0; Other Eukaryotes - 0 (source: NCBI BLink). | chr1:271002-271872 FO…	3e-53	[35.2.1001] not assigned.unknown
MI81326	AT1G02335.1	0.95384	1.31229	0.373524	0.513892	C2	| Symbols: GL22 | germin-like protein subfamily 2 member 2 precursor | chr1:463979-464876 REVERSE LENGTH=219	5e-41	[15.2] metal handling.binding, chelation and storage
MI9766	AT1G02890.2	0.589132	1.75042	0.454095	1.3492	C3	| Symbols: | AAA-type ATPase family protein | chr1:645372-651797 REVERSE LENGTH=1218	1e-42	[29.5.9] protein.degradation.AAA type
MI22659	AT1G04410.1	0.802271	1.72583	0.127779	0.274876	C2	| Symbols: | Lactate/malate dehydrogenase family protein | chr1:1189418-1191267 REVERSE LENGTH=332	1e-177	[8.2.9] TCA / org transformation.other organic acid transformatons.cyt MDH
MI3271	AT1G04530.1	1.4973	1.61555	0.493464	0.532435	C2	| Symbols: TPR4 | Tetratricopeptide repeat (TPR)-like superfamily protein | chr1:1234456-1235895 REVERSE LENGTH=310	4e-47	[35.2.1001] not assigned.unknown
MI30342	AT1G05210.1	0.670988	1.17957	0.466231	0.819619	C4	| Symbols: | Transmembrane protein 97, predicted | chr1:1510469-1511485 FORWARD LENGTH=168	3e-72	[35.2.1001] not assigned.unknown
MI43255	AT1G05250.1	1.88225	1.79271	2.19737	2.09285	C6	| Symbols: | Peroxidase superfamily protein | chr1:1525924-1527169 REVERSE LENGTH=325	1e-113	[26.12] misc.peroxidases
MI92720	AT1G05320.3	0.881592	0.871779	0.489017	0.483574	C1	| Symbols: | FUNCTIONS IN: molecular_function unknown; INVOLVED IN: biological_process unknown; LOCATED IN: cellular_component unknown; EXPRESSED IN: fruit, egg cell; CONTAINS InterPro DOMAIN/s: Prefoldin (InterPro:IPR009053); BEST Arabidopsis thaliana protein match is: unknown protein (TAIR:AT2G32240.1); Has 267444 Blast hits to 119656 proteins in 3886 species: Archae - 3699; Bacteria - 62432; M…	5e-08	[31.1] cell.organisation
MI26060	AT1G05385.1	1.92307	0.799314	6.59126	2.73962	C6	| Symbols: LPA19, Psb27-H1 | photosystem II 11 kDa protein-related | chr1:1582747-1583648 REVERSE LENGTH=199	1e-31	[1.1.1.2] PS.lightreaction.photosystem II.PSII polypeptide subunits
MI66414	AT1G05410.2	0.875034	1.57184	0.462096	0.830074	C2	| Symbols: | Protein of unknown function (DUF1423) | chr1:1585504-1587268 REVERSE LENGTH=444	1e-163	[35.2.1001] not assigned.unknown
MI72022	AT1G05430.1	0.615756	1.03569	0.444576	0.747766	C4	| Symbols: | unknown protein; Has 31 Blast hits to 31 proteins in 9 species: Archae - 0; Bacteria - 0; Metazoa - 0; Fungi - 0; Plants - 31; Viruses - 0; Other Eukaryotes - 0 (source: NCBI BLink). | chr1:1594227-1595731 REVERSE LENGTH=269	7e-12	[35.2.1001] not assigned.unknown
MI84632	AT1G05620.2	0.658712	1.62145	0.225824	0.555876	C2	| Symbols: URH2 | uridine-ribohydrolase 2 | chr1:1679609-1681527 FORWARD LENGTH=302	1e-07	[23.2.1.2] nucleotide metabolism.degradation.pyrimidine.uridine nucleosidase
MI44805	AT1G05835.1	1.15095	1.38565	0.342723	0.41261	C2	| Symbols: | PHD finger protein | chr1:1762248-1762702 FORWARD LENGTH=127	1e-50	[35.1.1023] not assigned.no ontology
MI19522	AT1G05890.2	1.80582	1.17659	5.94031	3.87043	C6	| Symbols: ARI5 | RING/U-box superfamily protein | chr1:1779631-1784166 FORWARD LENGTH=594	2e-47	[29.5.11.4.2] protein.degradation.ubiquitin.E3.RING
MI91745	AT1G06010.1	1.11934	1.979	0.247947	0.438372	C2	| Symbols: | unknown protein; Has 25 Blast hits to 25 proteins in 9 species: Archae - 0; Bacteria - 0; Metazoa - 0; Fungi - 0; Plants - 25; Viruses - 0; Other Eukaryotes - 0 (source: NCBI BLink). | chr1:1823347-1823670 FORWARD LENGTH=78	9e-25	[35.2.1001] not assigned.unknown
MI3566	AT1G06380.1	1.10416	0.582476	4.76238	2.51229	C6	| Symbols: | Ribosomal protein L1p/L10e family | chr1:1945124-1945888 FORWARD LENGTH=254	9e-49	[29.2.1.2.2.1] protein.synthesis.ribosomal protein.eukaryotic.60S subunit.L1
MI22760	AT1G07080.1	0.794288	1.68602	0.364435	0.773579	C2	| Symbols: | Thioredoxin superfamily protein | chr1:2170069-2171861 FORWARD LENGTH=265	2e-95	[35.1.1023] not assigned.no ontology
MI36420	AT1G07240.1	0.73815	0.690516	0.427247	0.399676	C1	| Symbols: UGT71C5 | UDP-glucosyl transferase 71C5 | chr1:2223889-2225331 FORWARD LENGTH=480	1e-131	[26.2] misc.UDP glucosyl and glucoronyl transferases
MI64384	AT1G07430.1	0.8545	1.41836	0.424033	0.70384	C2	| Symbols: HAI2 | highly ABA-induced PP2C gene 2 | chr1:2281151-2282656 REVERSE LENGTH=442	1e-83	[29.4] protein.postranslational modification
MI59437	AT1G07750.1	1.10008	1.20825	0.296356	0.325496	C2	| Symbols: | RmlC-like cupins superfamily protein | chr1:2404300-2405863 REVERSE LENGTH=356	0	[33.1] development.storage proteins
MI27952	AT1G08520.1	1.94066	1.64949	2.19532	1.86594	C5	| Symbols: ALB1, ALB-1V, V157, PDE166, CHLD | ALBINA 1 | chr1:2696538-2700819 FORWARD LENGTH=760	5e-80	[19.10] tetrapyrrole synthesis.magnesium chelatase
MI11324	AT1G08540.1	0.808857	1.35155	0.393396	0.65734	C2	| Symbols: SIGB, SIG1, SIG2, SIGA, ATSIG1, ABC1, ATSIG2 | RNApolymerase sigma subunit 2 | chr1:2703461-2706696 FORWARD LENGTH=572	6e-79	[27.3.85] RNA.regulation of transcription.sigma like plant
MI12668	AT1G08820.2	0.74942	1.1358	0.308549	0.467629	C2	| Symbols: VAP27-2 | vamp/synaptobrevin-associated protein 27-2 | chr1:2821810-2824412 REVERSE LENGTH=386	1e-74	[31.4] cell.vesicle transport
MI73625	AT1G09380.1	0.7387	0.557031	8.24663	6.21853	C6	| Symbols: | nodulin MtN21 /EamA-like transporter family protein | chr1:3026351-3029322 REVERSE LENGTH=374	1e-33	[33.99] development.unspecified
MI39486	AT1G09430.1	0.703371	1.66921	0.395543	0.938687	C4	| Symbols: ACLA-3 | ATP-citrate lyase A-3 | chr1:3042135-3044978 FORWARD LENGTH=424	4e-85	[8.2.11] TCA / org transformation.other organic acid transformatons.atp-citrate lyase
MI81219	AT1G09640.1	0.853716	1.78295	0.280487	0.585784	C2	| Symbols: | Translation elongation factor EF1B, gamma chain | chr1:3120162-3122152 FORWARD LENGTH=414	0	[29.2.4] protein.synthesis.elongation
MI3125	AT1G09750.1	0.540044	0.879645	0.33133	0.539683	C2	| Symbols: | Eukaryotic aspartyl protease family protein | chr1:3157541-3158960 FORWARD LENGTH=449	1e-55	[27.3.99] RNA.regulation of transcription.unclassified
MI75454	AT1G10000.1	1.55079	1.11685	3.25297	2.34272	C6	| Symbols: | Ribonuclease H-like superfamily protein | chr1:3263877-3264788 REVERSE LENGTH=303	1e-13	[35.2.1001] not assigned.unknown
MI29240	AT1G10200.1	1.44931	1.40413	0.482407	0.467368	C1	| Symbols: WLIM1 | GATA type zinc finger transcription factor family protein | chr1:3346677-3347763 REVERSE LENGTH=190	1e-109	[27.3.67] RNA.regulation of transcription.putative transcription regulator
MI78276	AT1G10430.1	0.642488	0.9927	0.320294	0.494883	C2	| Symbols: PP2A-2 | protein phosphatase 2A-2 | chr1:3428705-3430437 REVERSE LENGTH=306	4e-66	[29.4] protein.postranslational modification
MI33750	AT1G10490.1	1.56182	1.45796	2.30723	2.1538	C6	| Symbols: | Domain of unknown function (DUF1726) ;Putative ATPase (DUF699) | chr1:3453589-3459925 FORWARD LENGTH=1028	1e-130	[35.2.1001] not assigned.unknown
MI67026	AT1G11475.1	1.47241	1.64302	0.320425	0.357551	C2	| Symbols: NRPB10, NRPD10, NRPE10 | RNA polymerases N / 8 kDa subunit | chr1:3862520-3863805 FORWARD LENGTH=71	6e-36	[27.2] RNA.transcription
MI93719	AT1G11650.2	0.787273	0.79303	0.448137	0.451414	C1	| Symbols: ATRBP45B, RBP45B | RNA-binding (RRM/RBD/RNP motifs) family protein | chr1:3914895-3917941 FORWARD LENGTH=405	1e-48	[27.3.99] RNA.regulation of transcription.unclassified
MI25180	AT1G11755.1	1.7444	1.60355	2.01335	1.85079	C6	| Symbols: LEW1 | Undecaprenyl pyrophosphate synthetase family protein | chr1:3969987-3971488 REVERSE LENGTH=254	8e-85	[29.7] protein.glycosylation
MI89385	AT1G12120.1	0.753839	0.646132	0.321784	0.275808	C1	| Symbols: | Plant protein of unknown function (DUF863) | chr1:4114933-4116469 REVERSE LENGTH=483	2e-61	[35.2.1001] not assigned.unknown
MI28200	AT1G12780.1	1.01261	0.636322	2.10743	1.32431	C6	| Symbols: UGE1, ATUGE1 | UDP-D-glucose/UDP-D-galactose 4-epimerase 1 | chr1:4356124-4358120 REVERSE LENGTH=351	1e-104	[10.1.2] cell wall.precursor synthesis.UGE
MI41143	AT1G12840.1	1.33873	1.20614	2.7918	2.5153	C6	| Symbols: DET3, ATVHA-C | vacuolar ATP synthase subunit C (VATC) / V-ATPase C subunit / vacuolar proton pump C subunit (DET3) | chr1:4375584-4378220 FORWARD LENGTH=375	0	[34.1] transport.p- and v-ATPases
MI27544	AT1G13180.1	1.81863	1.85329	2.06177	2.10107	C6	| Symbols: DIS1, ARP3, ATARP3 | Actin-like ATPase superfamily protein | chr1:4495394-4498204 FORWARD LENGTH=427	4e-98	[31.1] cell.organisation
MI72562	AT1G13220.2	0.663568	1.3004	0.233955	0.458484	C2	| Symbols: LINC2 | nuclear matrix constituent protein-related | chr1:4515699-4520071 FORWARD LENGTH=1128	2e-26	[35.1.1023] not assigned.no ontology
MI38877	AT1G13270.1	0.692735	1.45315	0.360632	0.756499	C4	| Symbols: MAP1C, MAP1B | methionine aminopeptidase 1B | chr1:4544999-4547155 FORWARD LENGTH=369	0	[29.5.7] protein.degradation.metalloprotease
MI13246	AT1G13740.1	1.27612	0.795283	0.492145	0.306706	C1	| Symbols: AFP2 | ABI five binding protein 2 | chr1:4713969-4715158 FORWARD LENGTH=348	3e-08	[35.2.1001] not assigned.unknown
MI7081	AT1G14200.1	1.9898	1.01172	2.23847	1.13816	C5	| Symbols: | RING/U-box superfamily protein | chr1:4854532-4855071 REVERSE LENGTH=179	5e-45	[29.5.11.4.2] protein.degradation.ubiquitin.E3.RING
MI28031	AT1G14570.1	0.696396	1.5544	0.159272	0.355505	C2	| Symbols: | UBX domain-containing protein | chr1:4983770-4987192 FORWARD LENGTH=468	0	[29.5] protein.degradation
MI88497	AT1G14610.1	0.553459	1.05587	0.230615	0.439958	C2	| Symbols: TWN2, VALRS | valyl-tRNA synthetase / valine--tRNA ligase (VALRS) | chr1:5008502-5014486 REVERSE LENGTH=1108	3e-15	[29.1.9] protein.aa activation.valine-tRNA ligase
MI39949	AT1G14710.2	0.70174	0.876485	0.461982	0.577024	C2	| Symbols: | hydroxyproline-rich glycoprotein family protein | chr1:5062168-5064697 REVERSE LENGTH=601	1e-132	[35.1.41] not assigned.no ontology.hydroxyproline rich proteins
MI61258	AT1G15430.2	0.639045	0.871542	2.86015	3.90073	C6	| Symbols: | Protein of unknown function (DUF1644) | chr1:5305011-5305790 FORWARD LENGTH=259	2e-08	[35.2.1001] not assigned.unknown
MI87253	AT1G15757.1	0.508482	0.553561	3.0564	3.32736	C6	| Symbols: | Molecular chaperone Hsp40/DnaJ family protein | chr1:5424242-5424576 REVERSE LENGTH=83	3e-09	[20.1.7.12] stress.biotic.PR-proteins.plant defensins
MI84460	AT1G15940.1	1.57173	0.975486	4.77407	2.96299	C6	| Symbols: | Tudor/PWWP/MBT superfamily protein | chr1:5473672-5478050 FORWARD LENGTH=990	3e-08	[35.1.1023] not assigned.no ontology
MI77238	AT1G16020.2	1.02002	1.32736	0.421165	0.548064	C2	| Symbols: | Protein of unknown function (DUF1712) | chr1:5498633-5501018 FORWARD LENGTH=502	5e-78	[35.2.1001] not assigned.unknown
MI76981	AT1G16030.1	1.43971	0.904717	2.07302	1.30269	C5	| Symbols: Hsp70b | heat shock protein 70B | chr1:5502386-5504326 REVERSE LENGTH=646	4e-87	[20.2.1] stress.abiotic.heat
MI1057	AT1G16670.1	1.98664	1.12654	2.03976	1.15666	C5	| Symbols: | Protein kinase superfamily protein | chr1:5697846-5699492 FORWARD LENGTH=390	2e-56	[30.2.8.2] signalling.receptor kinases.leucine rich repeat VIII.VIII-2
MI20580	AT1G17650.1	0.518061	0.806168	0.187396	0.291611	C2	| Symbols: GLYR2, GR2 | glyoxylate reductase 2 | chr1:6069594-6071964 REVERSE LENGTH=358	1e-178	[13.1.1.1.4] amino acid metabolism.synthesis.central amino acid metabolism.GABA.gamma-hydroxybutyrate DH
MI40293	AT1G17720.1	0.729494	0.569456	17.7945	13.8907	C6	| Symbols: ATB BETA | Protein phosphatase 2A, regulatory subunit PR55 | chr1:6093949-6098065 REVERSE LENGTH=501	0	[29.4] protein.postranslational modification
MI38368	AT1G18070.3	0.842961	1.65667	0.309441	0.608145	C2	| Symbols: | Translation elongation factor EF1A/initiation factor IF2gamma family protein | chr1:6214236-6218211 REVERSE LENGTH=543	4e-18	[30.5] signalling.G-proteins
MI87284	AT1G18840.2	0.605347	1.03848	2.10953	3.61892	C6	| Symbols: IQD30 | IQ-domain 30 | chr1:6501068-6503435 REVERSE LENGTH=572	3e-39	[30.3] signalling.calcium
MI34750	AT1G19025.1	1.86963	1.47345	2.02095	1.59271	C5	| Symbols: | DNA repair metallo-beta-lactamase family protein | chr1:6568920-6570800 FORWARD LENGTH=549	6e-78	[28.2] DNA.repair
MI10097	AT1G20700.1	1.36544	0.560652	2.96795	1.21864	C5	| Symbols: WOX14, ATWOX14 | WUSCHEL related homeobox 14 | chr1:7182558-7183866 FORWARD LENGTH=211	3e-21	[27.3.22] RNA.regulation of transcription.HB,Homeobox transcription factor family
MI25461	AT1G21750.1	0.792352	1.69227	0.408327	0.872088	C4	| Symbols: ATPDIL1-1, ATPDI5, PDI5, PDIL1-1 | PDI-like 1-1 | chr1:7645767-7648514 FORWARD LENGTH=501	0	[21.1.1] redox.thioredoxin.PDIL
MI88790	AT1G21900.1	0.611234	0.961288	0.24515	0.385548	C2	| Symbols: | emp24/gp25L/p24 family/GOLD family protein | chr1:7691165-7692327 REVERSE LENGTH=216	3e-98	[34.99] transport.misc
MI69213	AT1G22090.1	0.518974	0.508856	0.422075	0.413846	C1	| Symbols: emb2204 | Protein of unknown function (DUF626) | chr1:7795721-7797252 FORWARD LENGTH=329	2e-36	[33.99] development.unspecified
MI12845	AT1G22450.1	1.11131	0.995317	0.395076	0.353839	C1	| Symbols: COX6B, ATCOX6B2 | cytochrome C oxidase 6B | chr1:7925447-7926918 FORWARD LENGTH=191	1e-68	[9.7] mitochondrial electron transport / ATP synthesis.cytochrome c oxidase
MI39031	AT1G23580.1	1.0072	0.657796	2.79488	1.82531	C6	| Symbols: | Domain of unknown function DUF220 | chr1:8357491-8358706 REVERSE LENGTH=285	5e-48	[35.2.1001] not assigned.unknown
MI7630	AT1G23900.2	1.37121	1.97626	6.63222	9.55875	C6	| Symbols: GAMMA-ADAPTIN 1 | gamma-adaptin 1 | chr1:8441379-8447152 FORWARD LENGTH=876	5e-56	[31.4] cell.vesicle transport
MI93483	AT1G24360.1	0.662638	0.627648	2.99818	2.83987	C6	| Symbols: | NAD(P)-binding Rossmann-fold superfamily protein | chr1:8640820-8643283 FORWARD LENGTH=319	9e-91	[11.1.4] lipid metabolism.FA synthesis and FA elongation.ACP oxoacyl reductase
MI36424	AT1G25520.1	1.04536	1.40331	0.186446	0.250288	C2	| Symbols: | Uncharacterized protein family (UPF0016) | chr1:8962324-8964173 FORWARD LENGTH=230	1e-66	[35.2.1001] not assigned.unknown
MI55300	AT1G26600.1	0.594822	0.524883	0.43604	0.38477	C1	| Symbols: CLE9 | CLAVATA3/ESR-RELATED 9 | chr1:9191684-9192046 FORWARD LENGTH=120	2e-21	[33.99] development.unspecified
MI72868	AT1G26840.1	0.67257	1.7885	0.40469	1.07615	C4	| Symbols: ORC6, ATORC6 | origin recognition complex protein 6 | chr1:9298822-9300603 FORWARD LENGTH=284	1e-62	[28.1] DNA.synthesis/chromatin structure
MI89000	AT1G27120.1	0.55412	1.02836	0.325582	0.604227	C4	| Symbols: | Galactosyltransferase family protein | chr1:9421389-9423910 FORWARD LENGTH=673	1e-175	[26.2] misc.UDP glucosyl and glucoronyl transferases
MI56276	AT1G27600.2	1.10473	1.13154	2.2104	2.26405	C6	| Symbols: IRX9-L, I9H | Nucleotide-diphospho-sugar transferases superfamily protein | chr1:9604083-9605881 REVERSE LENGTH=394	1e-148	[29.7] protein.glycosylation
MI82492	AT1G27760.1	1.35882	1.67567	2.85529	3.52108	C6	| Symbols: SAT32, ATSAT32 | interferon-related developmental regulator family protein / IFRD protein family | chr1:9668895-9671322 FORWARD LENGTH=437	8e-78	[35.1.1023] not assigned.no ontology
MI6827	AT1G28375.1	1.76713	0.954117	5.9926	3.23555	C6	| Symbols: | unknown protein; FUNCTIONS IN: molecular_function unknown; INVOLVED IN: biological_process unknown; LOCATED IN: endomembrane system; EXPRESSED IN: petal, leaf whorl, sepal, flower; EXPRESSED DURING: 4 anthesis, petal differentiation and expansion stage; Has 8 Blast hits to 8 proteins in 2 species: Archae - 0; Bacteria - 0; Metazoa - 0; Fungi - 0; Plants - 8; Viruses - 0; Other Eukary…	4e-12	[35.2.1001] not assigned.unknown
MI68755	AT1G29150.1	0.515573	0.902693	7.17732	12.5664	C6	| Symbols: ATS9, RPN6 | non-ATPase subunit 9 | chr1:10181240-10182499 FORWARD LENGTH=419	1e-47	[29.5.11.20] protein.degradation.ubiquitin.proteasom
MI51474	AT1G29980.1	0.717843	1.73643	0.31861	0.770703	C4	| Symbols: | Protein of unknown function, DUF642 | chr1:10503411-10505994 REVERSE LENGTH=407	1e-30	[35.2.1001] not assigned.unknown
MI90820	AT1G30130.2	1.04609	1.77069	0.381499	0.645754	C2	| Symbols: | unknown protein; FUNCTIONS IN: molecular_function unknown; INVOLVED IN: biological_process unknown; LOCATED IN: endomembrane system; EXPRESSED IN: 23 plant structures; EXPRESSED DURING: 13 growth stages; CONTAINS InterPro DOMAIN/s: Protein of unknown function DUF1365 (InterPro:IPR010775); Has 35333 Blast hits to 34131 proteins in 2444 species: Archae - 798; Bacteria - 22429; Metazoa …	1e-140	[35.2.1001] not assigned.unknown
MI110	AT1G31190.1	0.535183	0.895623	0.468102	0.783363	C3	| Symbols: IMPL1 | myo-inositol monophosphatase like 1 | chr1:11144861-11146800 FORWARD LENGTH=371	1e-108	[3.4.5] minor CHO metabolism.myo-inositol.inositol phosphatase
MI83103	AT1G31870.2	0.615658	1.89146	0.46251	1.42095	C3	| Symbols: | unknown protein; FUNCTIONS IN: molecular_function unknown; INVOLVED IN: biological_process unknown; LOCATED IN: cytosol, nucleus; EXPRESSED IN: 25 plant structures; EXPRESSED DURING: 15 growth stages; CONTAINS InterPro DOMAIN/s: Protein of unknown function DUF2050, pre-mRNA-splicing factor (InterPro:IPR018609); Has 35333 Blast hits to 34131 proteins in 2444 species: Archae - 798; Bac…	5e-27	[35.2.1001] not assigned.unknown
MI71307	AT1G32640.1	0.894856	0.538951	3.79761	2.28721	C6	| Symbols: ATMYC2, RD22BP1, JAI1, JIN1, MYC2, ZBF1 | Basic helix-loop-helix (bHLH) DNA-binding family protein | chr1:11799042-11800913 REVERSE LENGTH=623	1e-52	[29.4] protein.postranslational modification
MI71144	AT1G36240.1	1.1359	0.607431	0.367715	0.196638	C1	| Symbols: | Ribosomal protein L7Ae/L30e/S12e/Gadd45 family protein | chr1:13614890-13616233 FORWARD LENGTH=112	7e-59	[29.2.1.2.2.30] protein.synthesis.ribosomal protein.eukaryotic.60S subunit.L30
MI90466	AT1G43890.3	0.774162	0.876455	0.250634	0.283751	C2	| Symbols: ATRAB18, ATRABC1, RAB18-1, RABC1, ATRAB-C1, RAB18 | RAB GTPASE HOMOLOG B18 | chr1:16646934-16648395 FORWARD LENGTH=212	1e-108	[30.5] signalling.G-proteins
MI75879	AT1G48030.2	0.967757	1.64826	0.281683	0.479755	C2	| Symbols: mtLPD1 | mitochondrial lipoamide dehydrogenase 1 | chr1:17717432-17719141 REVERSE LENGTH=507	3e-78	[8.1.1.3] TCA / org transformation.TCA.pyruvate DH.E3
MI78840	AT1G48300.1	1.15686	1.21657	2.11267	2.22171	C6	| Symbols: | unknown protein; FUNCTIONS IN: molecular_function unknown; INVOLVED IN: biological_process unknown; LOCATED IN: endomembrane system; EXPRESSED IN: 24 plant structures; EXPRESSED DURING: 15 growth stages; Has 96 Blast hits to 87 proteins in 37 species: Archae - 0; Bacteria - 2; Metazoa - 12; Fungi - 2; Plants - 65; Viruses - 0; Other Eukaryotes - 15 (source: NCBI BLink). | chr1:178473…	4e-18	[35.2.1001] not assigned.unknown
MI47340	AT1G48960.1	1.96417	1.54292	5.19538	4.08115	C6	| Symbols: | Adenine nucleotide alpha hydrolases-like superfamily protein | chr1:18112552-18113550 FORWARD LENGTH=219	9e-87	[20.2.99] stress.abiotic.unspecified
MI44190	AT1G49630.2	0.570204	0.861182	3.33979	5.04411	C6	| Symbols: ATPREP2, PREP2 | presequence protease 2 | chr1:18368405-18375336 REVERSE LENGTH=1080	1e-58	[29.5] protein.degradation
MI73006	AT1G50460.1	1.24177	1.55857	0.364148	0.457049	C2	| Symbols: HKL1, ATHKL1 | hexokinase-like 1 | chr1:18694031-18697429 FORWARD LENGTH=498	6e-86	[2.2.1.4] major CHO metabolism.degradation.sucrose.hexokinase
MI89798	AT1G52260.1	0.932705	1.87144	0.307927	0.617846	C2	| Symbols: ATPDIL1-5, ATPDI3, PDI3, PDIL1-5 | PDI-like 1-5 | chr1:19460694-19463346 FORWARD LENGTH=537	3e-68	[21.1.1] redox.thioredoxin.PDIL
MI80731	AT1G52370.3	0.606735	1.13851	0.254829	0.478174	C2	| Symbols: | Ribosomal protein L22p/L17e family protein | chr1:19507052-19508699 FORWARD LENGTH=269	1e-111	[29.2.1.1.1.2.22] protein.synthesis.ribosomal protein.prokaryotic.chloroplast.50S subunit.L22
MI5755	AT1G53380.3	1.48373	1.69702	0.33681	0.385226	C2	| Symbols: | Plant protein of unknown function (DUF641) | chr1:19913341-19914702 REVERSE LENGTH=453	1e-117	[35.2.1001] not assigned.unknown
MI93073	AT1G53650.1	0.949216	1.45135	0.409473	0.626082	C2	| Symbols: CID8 | CTC-interacting domain 8 | chr1:20029262-20031243 REVERSE LENGTH=314	6e-27	[27.4] RNA.RNA binding
MI72561	AT1G53850.2	0.669059	1.07615	0.345249	0.555318	C2	| Symbols: PAE1 | 20S proteasome alpha subunit E1 | chr1:20104131-20105792 REVERSE LENGTH=237	1e-130	[29.5.11.20] protein.degradation.ubiquitin.proteasom
MI78194	AT1G54270.1	1.03444	1.46738	0.469654	0.666217	C2	| Symbols: EIF4A-2 | eif4a-2 | chr1:20260495-20262018 FORWARD LENGTH=412	3e-11	[29.2.3] protein.synthesis.initiation
MI85719	AT1G54445.1	0.615883	1.15	0.347427	0.64873	C4	| Symbols: | Protein of unknown function (PD694200) | chr1:20332428-20332862 FORWARD LENGTH=78	1e-16	[20.1.7.12] stress.biotic.PR-proteins.plant defensins
MI17405	AT1G54620.1	0.787648	0.641426	13.7708	11.2143	C6	| Symbols: | Plant invertase/pectin methylesterase inhibitor superfamily protein | chr1:20400437-20401015 REVERSE LENGTH=192	4e-37	[26.18] misc.invertase/pectin methylesterase inhibitor family protein
MI21921	AT1G55265.1	0.824492	1.16777	0.246433	0.349037	C2	| Symbols: | Protein of unknown function, DUF538 | chr1:20617326-20617853 FORWARD LENGTH=175	3e-52	[35.2.1001] not assigned.unknown
MI51018	AT1G55750.1	0.848481	0.513482	3.34258	2.02285	C6	| Symbols: | BSD domain (BTF2-like transcription factors, Synapse-associated proteins and DOS2-like proteins) | chr1:20840449-20845135 REVERSE LENGTH=591	1e-118	[27.3.99] RNA.regulation of transcription.unclassified
MI84683	AT1G59910.1	0.674181	0.558901	4.52402	3.75044	C6	| Symbols: | Actin-binding FH2 (formin homology 2) family protein | chr1:22054167-22057052 REVERSE LENGTH=929	5e-28	[35.1.20] not assigned.no ontology.formin homology 2 domain-containing protein
MI88079	AT1G60060.1	0.604977	0.925141	0.430448	0.658248	C4	| Symbols: | Serine/threonine-protein kinase WNK (With No Lysine)-related | chr1:22139282-22141585 FORWARD LENGTH=386	1e-62	[35.2.1001] not assigned.unknown
MI7767	AT1G60550.1	0.882795	1.62104	0.318373	0.584615	C2	| Symbols: ECHID, DHNS | enoyl-CoA hydratase/isomerase D | chr1:22305988-22308092 REVERSE LENGTH=337	2e-69	[18.5.2.5] Co-factor and vitamine metabolism.folate & vitamine K.vitamine K.naphthoate synthase
MI67908	AT1G60780.1	0.979501	1.26513	0.375752	0.485325	C2	| Symbols: HAP13 | Clathrin adaptor complexes medium subunit family protein | chr1:22369289-22371885 REVERSE LENGTH=428	0	[29.3.4.99] protein.targeting.secretory pathway.unspecified
MI66004	AT1G60960.1	0.664021	0.809993	0.371878	0.453629	C2	| Symbols: IRT3, ATIRT3 | iron regulated transporter 3 | chr1:22445410-22447060 REVERSE LENGTH=425	2e-53	[34.12] transport.metal
MI20127	AT1G61580.1	0.557655	0.700099	0.34046	0.427425	C2	| Symbols: RPL3B, ARP2 | R-protein L3 B | chr1:22720833-22722402 REVERSE LENGTH=390	4e-68	[29.2.1.2.2.3] protein.synthesis.ribosomal protein.eukaryotic.60S subunit.L3
MI84775	AT1G61790.1	0.90206	1.32169	0.132521	0.194169	C2	| Symbols: | Oligosaccharyltransferase complex/magnesium transporter family protein | chr1:22814390-22815430 FORWARD LENGTH=346	4e-30	[34.2] transport.sugars
MI18406	AT1G62310.1	0.829553	1.38553	0.364459	0.608727	C2	| Symbols: | transcription factor jumonji (jmjC) domain-containing protein | chr1:23036039-23039301 REVERSE LENGTH=883	4e-93	[29.5.11.4.2] protein.degradation.ubiquitin.E3.RING
MI7226	AT1G62500.1	0.644949	1.59406	0.219868	0.543427	C2	| Symbols: | Bifunctional inhibitor/lipid-transfer protein/seed storage 2S albumin superfamily protein | chr1:23132181-23133074 FORWARD LENGTH=297	6e-47	[26.21] misc.protease inhibitor/seed storage/lipid transfer protein (LTP) family protein
MI56016	AT1G63610.2	1.051	0.7508	2.23665	1.59778	C6	| Symbols: | unknown protein; FUNCTIONS IN: molecular_function unknown; INVOLVED IN: biological_process unknown; LOCATED IN: chloroplast; EXPRESSED IN: 22 plant structures; EXPRESSED DURING: 13 growth stages; BEST Arabidopsis thaliana protein match is: unknown protein (TAIR:AT2G14910.1); Has 35333 Blast hits to 34131 proteins in 2444 species: Archae - 798; Bacteria - 22429; Metazoa - 974; Fungi -…	7e-18	[35.2.1001] not assigned.unknown
MI55661	AT1G65820.1	0.55328	0.538122	0.350796	0.341185	C1	| Symbols: | microsomal glutathione s-transferase, putative | chr1:24485213-24486682 FORWARD LENGTH=146	8e-62	[26.9] misc.glutathione S transferases
MI36682	AT1G66240.1	1.17923	1.68657	0.296435	0.42397	C2	| Symbols: ATX1, ATATX1 | homolog of anti-oxidant 1 | chr1:24686445-24687327 REVERSE LENGTH=106	3e-32	[15.2] metal handling.binding, chelation and storage
MI22413	AT1G67430.1	1.59573	0.86212	0.46612	0.251829	C1	| Symbols: | Ribosomal protein L22p/L17e family protein | chr1:25262209-25263627 FORWARD LENGTH=175	1e-81	[29.2.1.2.2.17] protein.synthesis.ribosomal protein.eukaryotic.60S subunit.L17
MI88949	AT1G69070.1	0.664334	0.898422	0.47308	0.639777	C2	| Symbols: | FUNCTIONS IN: molecular_function unknown; INVOLVED IN: biological_process unknown; LOCATED IN: cellular_component unknown; EXPRESSED IN: 23 plant structures; EXPRESSED DURING: 13 growth stages; CONTAINS InterPro DOMAIN/s: Nop14-like protein (InterPro:IPR007276); Has 69842 Blast hits to 35213 proteins in 1572 species: Archae - 363; Bacteria - 20593; Metazoa - 20851; Fungi - 8010; Plan…	3e-31	[35.2.1001] not assigned.unknown
MI61061	AT1G69840.7	1.54602	0.796335	2.15923	1.11219	C5	| Symbols: | SPFH/Band 7/PHB domain-containing membrane-associated protein family | chr1:26293932-26295150 REVERSE LENGTH=286	3e-69	[35.1.1023] not assigned.no ontology
MI21138	AT1G70160.1	0.924558	1.46498	0.32529	0.515428	C2	| Symbols: | unknown protein; FUNCTIONS IN: molecular_function unknown; INVOLVED IN: biological_process unknown; LOCATED IN: endomembrane system; EXPRESSED IN: 24 plant structures; EXPRESSED DURING: 15 growth stages; BEST Arabidopsis thaliana protein match is: unknown protein (TAIR:AT4G27020.1); Has 108 Blast hits to 108 proteins in 20 species: Archae - 0; Bacteria - 0; Metazoa - 0; Fungi - 0; Pl…	0	[35.2.1001] not assigned.unknown
MI45720	AT1G70370.2	1.02734	0.703476	2.31438	1.58478	C6	| Symbols: PG2 | polygalacturonase 2 | chr1:26513003-26514998 REVERSE LENGTH=626	2e-33	[10.6.3] cell wall.degradation.pectate lyases and polygalacturonases
MI22889	AT1G70700.1	1.71906	1.38601	0.45019	0.362969	C1	| Symbols: JAZ9, TIFY7 | TIFY domain/Divergent CCT motif family protein | chr1:26654951-26656804 FORWARD LENGTH=267	3e-47	[35.2.1001] not assigned.unknown
MI21062	AT1G70770.2	0.725626	1.44058	0.274293	0.54455	C2	| Symbols: | Protein of unknown function DUF2359, transmembrane | chr1:26688622-26691185 REVERSE LENGTH=610	5e-38	[35.2.1001] not assigned.unknown
MI92181	AT1G70850.3	0.89307	1.92584	0.388411	0.837579	C2	| Symbols: MLP34 | MLP-like protein 34 | chr1:26715429-26716744 REVERSE LENGTH=316	1e-59	[20.2.99] stress.abiotic.unspecified
MI69805	AT1G71080.1	0.536106	1.5505	0.482042	1.39413	C3	| Symbols: | RNA polymerase II transcription elongation factor | chr1:26809987-26811645 REVERSE LENGTH=326	1e-101	[35.2.1001] not assigned.unknown
MI59822	AT1G71210.1	0.64149	0.822408	0.453629	0.581565	C2	| Symbols: | Pentatricopeptide repeat (PPR) superfamily protein | chr1:26838850-26841489 REVERSE LENGTH=879	4e-52	[35.1.5] not assigned.no ontology.pentatricopeptide (PPR) repeat-containing protein
MI47686	AT1G71480.1	0.777997	0.839361	2.02688	2.18675	C6	| Symbols: | Nuclear transport factor 2 (NTF2) family protein | chr1:26932079-26933086 FORWARD LENGTH=216	3e-85	[29.3.1] protein.targeting.nucleus
MI65490	AT1G71720.1	0.883828	0.595836	2.13768	1.44113	C6	| Symbols: | Nucleic acid-binding proteins superfamily | chr1:26983744-26985893 FORWARD LENGTH=500	1e-24	[29.2.1.1.3.1.1] protein.synthesis.ribosomal protein.prokaryotic.unknown organellar.30S subunit.S1
MI23382	AT1G72670.1	0.628068	1.59747	0.359772	0.915071	C4	| Symbols: iqd8 | IQ-domain 8 | chr1:27356898-27358657 REVERSE LENGTH=414	4e-14	[30.3] signalling.calcium
MI82033	AT1G73325.1	0.587954	1.91794	0.254026	0.828648	C4	| Symbols: | Kunitz family trypsin and protease inhibitor protein | chr1:27567518-27568186 REVERSE LENGTH=222	4e-89	[20.1.7.6.1] stress.biotic.PR-proteins.proteinase inhibitors.trypsin inhibitor
MI13295	AT1G73720.1	1.80125	1.48916	0.164136	0.135697	C1	| Symbols: SMU1 | transducin family protein / WD-40 repeat family protein | chr1:27725059-27729722 FORWARD LENGTH=511	3e-97	[33.99] development.unspecified
MI52369	AT1G75860.1	0.795709	1.41836	0.41608	0.741668	C2	| Symbols: | unknown protein; BEST Arabidopsis thaliana protein match is: unknown protein (TAIR:AT1G20100.1); Has 258 Blast hits to 235 proteins in 58 species: Archae - 0; Bacteria - 4; Metazoa - 59; Fungi - 16; Plants - 90; Viruses - 0; Other Eukaryotes - 89 (source: NCBI BLink). | chr1:28484255-28485743 REVERSE LENGTH=297	4e-32	[35.2.1001] not assigned.unknown
MI69886	AT1G75950.1	0.821083	1.31099	0.217114	0.346656	C2	| Symbols: SKP1, ASK1, ATSKP1, SKP1A, UIP1 | S phase kinase-associated protein 1 | chr1:28516715-28517454 FORWARD LENGTH=160	2e-76	[29.5.11.4.3.1] protein.degradation.ubiquitin.E3.SCF.SKP
MI92388	AT1G76930.1	0.835764	1.21636	0.44135	0.642337	C2	| Symbols: ATEXT4, ORG5, ATEXT1, EXT1, EXT4 | extensin 4 | chr1:28895449-28896853 REVERSE LENGTH=293	1e-06	[10.5.4] cell wall.cell wall proteins.HRGP
MI88719	AT1G77500.1	0.68531	0.779268	0.318731	0.36243	C2	| Symbols: | Protein of unknown function (DUF630 and DUF632) | chr1:29121753-29124937 FORWARD LENGTH=879	1e-68	[35.2.1001] not assigned.unknown
MI84525	AT1G77850.1	1.24714	1.92421	0.323076	0.498476	C2	| Symbols: ARF17 | auxin response factor 17 | chr1:29272405-29275193 FORWARD LENGTH=585	1e-49	[27.3.4] RNA.regulation of transcription.ARF, Auxin Response Factor family
MI66542	AT1G78110.1	1.08864	0.509169	3.10179	1.45075	C6	| Symbols: | unknown protein; FUNCTIONS IN: molecular_function unknown; INVOLVED IN: biological_process unknown; LOCATED IN: plasma membrane; EXPRESSED IN: 17 plant structures; EXPRESSED DURING: 7 growth stages; BEST Arabidopsis thaliana protein match is: unknown protein (TAIR:AT1G22230.1); Has 5452 Blast hits to 3541 proteins in 289 species: Archae - 4; Bacteria - 165; Metazoa - 1756; Fungi - 53…	3e-48	[35.2.1001] not assigned.unknown
MI62734	AT1G78550.1	1.03025	1.80805	0.3553	0.623538	C2	| Symbols: | 2-oxoglutarate (2OG) and Fe(II)-dependent oxygenase superfamily protein | chr1:29545031-29546360 REVERSE LENGTH=356	9e-91	[16.8.3] secondary metabolism.flavonoids.dihydroflavonols
MI72536	AT1G78960.1	1.40896	0.658355	2.74116	1.28084	C5	| Symbols: ATLUP2, LUP2 | lupeol synthase 2 | chr1:29696722-29701024 FORWARD LENGTH=763	1e-126	[16.1.5.1003] secondary metabolism.isoprenoids.terpenoids
MI71542	AT1G79020.1	0.936949	0.986537	0.380284	0.400411	C1	| Symbols: | Enhancer of polycomb-like transcription factor protein | chr1:29727282-29730059 REVERSE LENGTH=453	2e-62	[27.3.65] RNA.regulation of transcription.Polycomb Group (PcG)
MI30228	AT1G79030.1	1.21025	0.725362	2.03095	1.21725	C6	| Symbols: | Chaperone DnaJ-domain superfamily protein | chr1:29730922-29733570 REVERSE LENGTH=561	8e-12	[20.2.1] stress.abiotic.heat
MI64726	AT1G79050.1	1.97604	1.60617	2.82045	2.29252	C6	| Symbols: | recA DNA recombination family protein | chr1:29737084-29740140 REVERSE LENGTH=439	1e-174	[28.2] DNA.repair
MI88932	AT1G79110.1	0.840159	0.567654	0.408524	0.276019	C1	| Symbols: | zinc ion binding | chr1:29759345-29760586 FORWARD LENGTH=358	6e-32	[29.5.11.4.2] protein.degradation.ubiquitin.E3.RING
MI93912	AT1G79440.1	1.23968	1.90494	2.27664	3.49838	C6	| Symbols: ALDH5F1, SSADH1, SSADH | aldehyde dehydrogenase 5F1 | chr1:29882525-29887275 REVERSE LENGTH=528	2e-31	[8.2.99] TCA / org transformation.other organic acid transformatons.misc
MI26786	AT1G80260.1	0.692246	1.69584	2.37602	5.82071	C6	| Symbols: emb1427 | Spc97 / Spc98 family of spindle pole body (SBP) component | chr1:30175924-30180511 FORWARD LENGTH=995	2e-39	[31.1] cell.organisation
MI19080	AT1G80270.3	0.872863	1.4297	0.423228	0.693222	C2	| Symbols: PPR596 | PENTATRICOPEPTIDE REPEAT 596 | chr1:30181265-30183331 FORWARD LENGTH=596	1e-78	[27.3.67] RNA.regulation of transcription.putative transcription regulator
MI20665	AT2G01570.1	1.24718	1.27962	0.383751	0.393732	C1	| Symbols: RGA1, RGA | GRAS family transcription factor family protein | chr2:255581-257344 REVERSE LENGTH=587	4e-92	[17.6.2] hormone metabolism.gibberelin.signal transduction
MI61686	AT2G02070.1	1.5879	0.778826	4.96518	2.4353	C6	| Symbols: AtIDD5, IDD5 | indeterminate(ID)-domain 5 | chr2:505523-509154 FORWARD LENGTH=602	3e-28	[27.3.11] RNA.regulation of transcription.C2H2 zinc finger family
MI72328	AT2G14900.1	1.01075	0.802425	0.404422	0.321066	C1	| Symbols: | Gibberellin-regulated family protein | chr2:6404210-6405043 FORWARD LENGTH=108	3e-37	[17.6.3] hormone metabolism.gibberelin.induced-regulated-responsive-activated
MI85129	AT2G15860.2	1.08532	0.522204	2.71049	1.30415	C6	| Symbols: | unknown protein; FUNCTIONS IN: molecular_function unknown; INVOLVED IN: biological_process unknown; LOCATED IN: cellular_component unknown; EXPRESSED IN: 23 plant structures; EXPRESSED DURING: 13 growth stages; Has 110 Blast hits to 109 proteins in 51 species: Archae - 0; Bacteria - 4; Metazoa - 37; Fungi - 10; Plants - 37; Viruses - 3; Other Eukaryotes - 19 (source: NCBI BLink). | c…	3e-06	[35.2.1001] not assigned.unknown
MI75144	AT2G15970.1	1.73783	1.44844	0.402171	0.335201	C1	| Symbols: COR413-PM1, WCOR413, WCOR413-LIKE, ATCOR413-PM1, FL3-5A3, ATCYP19 | cold regulated 413 plasma membrane 1 | chr2:6950163-6951012 FORWARD LENGTH=197	2e-82	[20.2.2] stress.abiotic.cold
MI31203	AT2G16430.2	0.752071	0.81749	3.11093	3.38153	C6	| Symbols: PAP10, ATPAP10 | purple acid phosphatase 10 | chr2:7120502-7122772 REVERSE LENGTH=468	2e-54	[26.13] misc.acid and other phosphatases
MI3902	AT2G16530.1	1.06338	1.56144	0.363737	0.5341	C2	| Symbols: | 3-oxo-5-alpha-steroid 4-dehydrogenase family protein | chr2:7163276-7165064 REVERSE LENGTH=343	1e-128	[17.3.1.1.1] hormone metabolism.brassinosteroid.synthesis-degradation.BRs.DET2
MI83751	AT2G18162.1	0.68677	1.4381	0.372033	0.779038	C4	| Symbols: CPuORF1 | conserved peptide upstream open reading frame 1 | chr2:7898917-7899042 REVERSE LENGTH=41	9e-16	[35.2.1001] not assigned.unknown
MI3506	AT2G18620.1	1.66164	0.782588	2.23187	1.05115	C5	| Symbols: | Terpenoid synthases superfamily protein | chr2:8078317-8079360 FORWARD LENGTH=347	4e-28	[16.1.1.10] secondary metabolism.isoprenoids.non-mevalonate pathway.geranylgeranyl pyrophosphate synthase
MI79810	AT2G18660.1	0.738378	0.72119	0.236673	0.231164	C1	| Symbols: PNP-A | plant natriuretic peptide A | chr2:8091032-8091644 REVERSE LENGTH=130	2e-17	[10.7] cell wall.modification
MI17232	AT2G19520.1	1.28726	1.58532	0.427314	0.526258	C2	| Symbols: FVE, ACG1, MSI4, NFC4, NFC04, ATMSI4 | Transducin family protein / WD-40 repeat family protein | chr2:8456006-8459235 FORWARD LENGTH=507	1e-105	[33.99] development.unspecified
MI20693	AT2G19570.1	0.994756	1.09397	0.282807	0.311014	C2	| Symbols: CDA1, AT-CDA1, DESZ | cytidine deaminase 1 | chr2:8470598-8471503 REVERSE LENGTH=301	9e-43	[23.2] nucleotide metabolism.degradation
MI75988	AT2G19610.2	1.85179	1.53221	6.89949	5.70879	C6	| Symbols: | RING/U-box superfamily protein | chr2:8484455-8485863 FORWARD LENGTH=418	1e-75	[29.5.11.4.2] protein.degradation.ubiquitin.E3.RING
MI3414	AT2G19810.1	1.11288	0.810804	0.472215	0.344038	C1	| Symbols: | CCCH-type zinc finger family protein | chr2:8550419-8551498 FORWARD LENGTH=359	1e-142	[27.3.12] RNA.regulation of transcription.C3H zinc finger family
MI65844	AT2G20340.1	0.987108	1.9871	4.87344	9.8105	C6	| Symbols: | Pyridoxal phosphate (PLP)-dependent transferases superfamily protein | chr2:8779804-8782490 FORWARD LENGTH=490	0	[16.4.1.1007] secondary metabolism.N misc.alkaloid-like
MI11277	AT2G20605.1	0.907425	0.637907	4.12233	2.89794	C6	| Symbols: | Plant thionin family protein | chr2:8876490-8876732 FORWARD LENGTH=80	3e-17	[35.1.1023] not assigned.no ontology
MI18545	AT2G20890.1	1.05726	0.611021	0.345045	0.199411	C1	| Symbols: PSB29, THF1 | photosystem II reaction center PSB29 protein | chr2:8987783-8989185 FORWARD LENGTH=300	1e-118	[29.3] protein.targeting
MI6850	AT2G21250.1	0.982	0.67403	0.386979	0.265616	C1	| Symbols: | NAD(P)-linked oxidoreductase superfamily protein | chr2:9103408-9105116 REVERSE LENGTH=309	1e-164	[3.5] minor CHO metabolism.others
MI20439	AT2G21440.1	0.684521	1.25534	0.411662	0.754944	C4	| Symbols: | RNA-binding (RRM/RBD/RNP motifs) family protein | chr2:9173712-9179065 REVERSE LENGTH=1003	1e-130	[27.4] RNA.RNA binding
MI13501	AT2G23350.1	1.03299	1.99412	0.480396	0.927374	C2	| Symbols: PAB4, PABP4 | poly(A) binding protein 4 | chr2:9943209-9946041 FORWARD LENGTH=662	4e-49	[27.1] RNA.processing
MI76819	AT2G23790.1	0.993546	0.59564	2.97789	1.78527	C6	| Symbols: | Protein of unknown function (DUF607) | chr2:10125692-10127455 REVERSE LENGTH=336	4e-76	[35.2.1001] not assigned.unknown
MI10623	AT2G23950.1	0.639353	1.24915	0.407563	0.796287	C4	| Symbols: | Leucine-rich repeat protein kinase family protein | chr2:10187204-10189969 REVERSE LENGTH=634	5e-58	[30.2.2] signalling.receptor kinases.leucine rich repeat II
MI3624	AT2G24360.1	0.637787	1.05994	0.371053	0.616656	C2	| Symbols: | Protein kinase superfamily protein | chr2:10364742-10366075 REVERSE LENGTH=411	1e-147	[29.4] protein.postranslational modification
MI79843	AT2G24440.1	0.668706	0.620408	0.0315729	0.0292925	C1	| Symbols: | selenium binding | chr2:10391124-10392492 FORWARD LENGTH=183	6e-36	[35.2.1001] not assigned.unknown
MI30831	AT2G24690.1	0.543773	1.01082	0.388269	0.721751	C4	| Symbols: | Transcriptional factor B3 family protein | chr2:10499551-10503110 REVERSE LENGTH=777	4e-38	[27.3.41] RNA.regulation of transcription.B3 transcription factor family
MI7064	AT2G24700.1	1.74939	0.821497	4.67592	2.19576	C6	| Symbols: | Transcriptional factor B3 family protein | chr2:10513049-10515288 REVERSE LENGTH=555	6e-42	[27.3.41] RNA.regulation of transcription.B3 transcription factor family
MI73630	AT2G25760.2	0.649514	0.537142	5.32214	4.40136	C6	| Symbols: | Protein kinase family protein | chr2:10985118-10988652 REVERSE LENGTH=676	2e-59	[29.4] protein.postranslational modification
MI89671	AT2G26710.1	0.566217	1.38402	0.390758	0.955143	C4	| Symbols: BAS1, CYP734A1, CYP72B1 | Cytochrome P450 superfamily protein | chr2:11380700-11383413 FORWARD LENGTH=520	1e-87	[17.3.1.1.5] hormone metabolism.brassinosteroid.synthesis-degradation.BRs.metabolic regulation
MI48875	AT2G29070.2	0.65692	0.771608	6.61585	7.77087	C6	| Symbols: | Ubiquitin fusion degradation UFD1 family protein | chr2:12487797-12489335 FORWARD LENGTH=312	5e-53	[29.5.11] protein.degradation.ubiquitin
MI5207	AT2G29300.2	0.817247	1.43835	0.40662	0.715648	C2	| Symbols: | NAD(P)-binding Rossmann-fold superfamily protein | chr2:12588214-12589643 FORWARD LENGTH=286	4e-81	[26.8] misc.nitrilases, *nitrile lyases, berberine bridge enzymes, reticuline oxidases, troponine reductases
MI40963	AT2G29480.1	0.586978	0.681391	4.38453	5.08977	C6	| Symbols: ATGSTU2, GST20, GSTU2 | glutathione S-transferase tau 2 | chr2:12630382-12631232 REVERSE LENGTH=225	1e-94	[26.9] misc.glutathione S transferases
MI36873	AT2G29500.1	1.98873	1.47956	7.37926	5.48998	C6	| Symbols: | HSP20-like chaperones superfamily protein | chr2:12633279-12633740 REVERSE LENGTH=153	5e-68	[20.2.1] stress.abiotic.heat
MI80293	AT2G29640.1	0.771061	0.508638	3.36246	2.21808	C6	| Symbols: JOSL | JOSEPHIN-like protein | chr2:12671206-12673300 FORWARD LENGTH=360	1e-76	[35.1.1023] not assigned.no ontology
MI64618	AT2G31130.1	0.639779	0.609575	3.87379	3.69091	C6	| Symbols: | unknown protein; Has 116 Blast hits to 113 proteins in 44 species: Archae - 0; Bacteria - 3; Metazoa - 21; Fungi - 2; Plants - 40; Viruses - 0; Other Eukaryotes - 50 (source: NCBI BLink). | chr2:13263829-13265534 REVERSE LENGTH=419	3e-42	[35.2.1001] not assigned.unknown
MI8289	AT2G31380.1	0.505748	0.586079	2.26067	2.61974	C6	| Symbols: STH | salt tolerance homologue | chr2:13382150-13383302 FORWARD LENGTH=238	1e-36	[27.3.7] RNA.regulation of transcription.C2C2(Zn) CO-like, Constans-like zinc finger family
MI7169	AT2G31490.1	1.22128	1.90239	0.283337	0.441355	C2	| Symbols: | unknown protein; Has 55 Blast hits to 55 proteins in 15 species: Archae - 0; Bacteria - 0; Metazoa - 0; Fungi - 0; Plants - 55; Viruses - 0; Other Eukaryotes - 0 (source: NCBI BLink). | chr2:13412060-13413002 FORWARD LENGTH=71	1e-11	[35.2.1001] not assigned.unknown
MI62694	AT2G32040.1	1.26743	1.18043	2.39428	2.22993	C6	| Symbols: | Major facilitator superfamily protein | chr2:13635116-13637592 FORWARD LENGTH=560	1e-105	[34.99] transport.misc
MI32182	AT2G32500.1	1.20304	1.77539	5.11395	7.54693	C6	| Symbols: | Stress responsive alpha-beta barrel domain protein | chr2:13795371-13797120 REVERSE LENGTH=276	7e-36	[35.2.1001] not assigned.unknown
MI46776	AT2G33040.1	0.707631	1.19822	0.27114	0.459115	C2	| Symbols: ATP3 | gamma subunit of Mt ATP synthase | chr2:14018978-14021047 REVERSE LENGTH=325	1e-173	[9.9] mitochondrial electron transport / ATP synthesis.F1-ATPase
MI30146	AT2G33170.1	0.634738	1.79589	3.09534	8.75778	C6	| Symbols: | Leucine-rich repeat receptor-like protein kinase family protein | chr2:14056371-14059829 REVERSE LENGTH=1124	2e-99	[30.2.11] signalling.receptor kinases.leucine rich repeat XI
MI18606	AT2G33320.1	0.751648	0.807118	0.446654	0.479616	C2	| Symbols: | Calcium-dependent lipid-binding (CaLB domain) family protein | chr2:14119526-14121334 REVERSE LENGTH=602	3e-51	[27.1] RNA.processing
MI89788	AT2G33440.1	0.771509	1.64742	0.358256	0.764991	C2	| Symbols: | RNA-binding (RRM/RBD/RNP motifs) family protein | chr2:14171619-14173226 FORWARD LENGTH=322	3e-25	[27.1.1] RNA.processing.splicing
MI89024	AT2G33470.2	0.678149	1.33989	0.302165	0.597021	C2	| Symbols: GLTP1 | glycolipid transfer protein 1 | chr2:14176599-14177950 REVERSE LENGTH=202	1e-107	[11.6] lipid metabolism.lipid transfer proteins etc
MI24401	AT2G33793.1	1.78413	1.48617	3.02816	2.52243	C6	| Symbols: | unknown protein; Has 35333 Blast hits to 34131 proteins in 2444 species: Archae - 798; Bacteria - 22429; Metazoa - 974; Fungi - 991; Plants - 531; Viruses - 0; Other Eukaryotes - 9610 (source: NCBI BLink). | chr2:14297107-14299217 FORWARD LENGTH=212	2e-64	[35.2.1001] not assigned.unknown
MI89776	AT2G34480.1	0.677466	0.517383	0.372865	0.284758	C1	| Symbols: | Ribosomal protein L18ae/LX family protein | chr2:14532916-14534161 REVERSE LENGTH=178	1e-12	[29.2.1.2.2.518] protein.synthesis.ribosomal protein.eukaryotic.60S subunit.L18A
MI23626	AT2G34670.2	0.600036	1.26902	0.40506	0.856662	C4	| Symbols: | Protein of unknown function (DUF630 and DUF632) | chr2:14612741-14615231 REVERSE LENGTH=694	2e-75	[35.1.42] not assigned.no ontology.proline rich family
MI86786	AT2G34690.1	0.673664	0.922165	0.184885	0.253086	C2	| Symbols: ACD11 | Glycolipid transfer protein (GLTP) family protein | chr2:14630425-14631779 FORWARD LENGTH=206	5e-92	[31.5.1] cell.cell death.plants
MI75044	AT2G34720.1	0.776505	1.44823	0.408063	0.761061	C2	| Symbols: NF-YA4 | nuclear factor Y, subunit A4 | chr2:14650018-14651255 REVERSE LENGTH=198	1e-89	[27.3.14] RNA.regulation of transcription.CCAAT box binding factor family, HAP2
MI7025	AT2G35040.1	1.59012	0.862959	2.81547	1.52796	C5	| Symbols: | AICARFT/IMPCHase bienzyme family protein | chr2:14765347-14768269 REVERSE LENGTH=596	2e-73	[23.1.2.9] nucleotide metabolism.synthesis.purine.AICAR transformylase
MI69863	AT2G35620.2	1.48501	1.9661	3.05785	4.04849	C6	| Symbols: FEI2 | Leucine-rich repeat protein kinase family protein | chr2:14961187-14964640 REVERSE LENGTH=589	1e-80	[30.2.13] signalling.receptor kinases.leucine rich repeat XIII
MI87795	AT2G35650.1	0.901682	1.66101	0.390732	0.719776	C2	| Symbols: ATCSLA07, CSLA07, ATCSLA7, CSLA7 | cellulose synthase like | chr2:14985625-14988187 FORWARD LENGTH=556	3e-11	[10.2.1] cell wall.cellulose synthesis.cellulose synthase
MI56531	AT2G35700.1	0.788016	0.659629	3.04269	2.54696	C6	| Symbols: ATERF38, ERF38 | ERF family protein 38 | chr2:15005205-15005789 FORWARD LENGTH=194	3e-07	[27.3.3] RNA.regulation of transcription.AP2/EREBP, APETALA2/Ethylene-responsive element binding protein family
MI72702	AT2G35840.3	1.38849	0.591807	2.33454	0.995035	C5	| Symbols: | Sucrose-6F-phosphate phosphohydrolase family protein | chr2:15053952-15055776 FORWARD LENGTH=422	1e-49	[2.1.1.2] major CHO metabolism.synthesis.sucrose.SPP
MI81141	AT2G36020.1	1.17282	0.596798	3.9864	2.02851	C6	| Symbols: HVA22J | HVA22-like protein J | chr2:15123424-15125140 REVERSE LENGTH=258	1e-118	[17.1.1.1002] hormone metabolism.abscisic acid.synthesis-degradation
MI37041	AT2G36770.1	0.769109	0.51336	3.41371	2.27856	C6	| Symbols: | UDP-Glycosyltransferase superfamily protein | chr2:15415227-15416717 REVERSE LENGTH=496	2e-25	[26.2] misc.UDP glucosyl and glucoronyl transferases
MI91542	AT2G36885.1	0.634388	1.65359	0.341979	0.891401	C4	| Symbols: | unknown protein; FUNCTIONS IN: molecular_function unknown; LOCATED IN: chloroplast; EXPRESSED IN: 22 plant structures; EXPRESSED DURING: 13 growth stages; Has 172 Blast hits to 172 proteins in 58 species: Archae - 0; Bacteria - 116; Metazoa - 0; Fungi - 0; Plants - 32; Viruses - 0; Other Eukaryotes - 24 (source: NCBI BLink). | chr2:15482167-15483676 REVERSE LENGTH=256	4e-84	[35.2.1001] not assigned.unknown
MI13032	AT2G37190.1	0.822328	1.22273	0.27662	0.411309	C2	| Symbols: | Ribosomal protein L11 family protein | chr2:15619559-15620059 REVERSE LENGTH=166	3e-09	[29.2.1.2.2.12] protein.synthesis.ribosomal protein.eukaryotic.60S subunit.L12
MI56269	AT2G37250.1	1.77261	1.56948	6.67146	5.90696	C6	| Symbols: ADK, ATPADK1 | adenosine kinase | chr2:15641991-15643318 FORWARD LENGTH=284	1e-142	[23.4.1] nucleotide metabolism.phosphotransfer and pyrophosphatases.adenylate kinase
MI6355	AT2G37550.2	0.624991	0.748827	0.318312	0.381383	C2	| Symbols: ASP1, AGD7 | ARF-GAP domain 7 | chr2:15755544-15757456 REVERSE LENGTH=456	5e-19	[29.4] protein.postranslational modification
MI82435	AT2G38550.1	0.549518	0.559908	5.13237	5.22941	C6	| Symbols: | Transmembrane proteins 14C | chr2:16132178-16134229 FORWARD LENGTH=335	1e-114	[35.2.1001] not assigned.unknown
MI75313	AT2G39290.1	1.23051	1.21934	0.429818	0.425918	C1	| Symbols: PGPS1, PGP1, PGS1 | phosphatidylglycerolphosphate synthase 1 | chr2:16407274-16408840 FORWARD LENGTH=296	8e-33	[11.3] lipid metabolism.Phospholipid synthesis
MI25850	AT2G39450.1	1.28453	1.77669	19.1628	26.5049	C6	| Symbols: MTP11, ATMTP11 | Cation efflux family protein | chr2:16471744-16473735 REVERSE LENGTH=394	9e-86	[34.12] transport.metal
MI55782	AT2G39460.2	0.871541	0.542527	2.87246	1.78808	C6	| Symbols: ATRPL23A, RPL23A, RPL23AA | ribosomal protein L23AA | chr2:16475049-16475904 FORWARD LENGTH=154	9e-49	[29.2.1.2.2.523] protein.synthesis.ribosomal protein.eukaryotic.60S subunit.L23A
MI12362	AT2G39660.1	0.664908	1.44354	0.259775	0.56398	C2	| Symbols: BIK1 | botrytis-induced kinase1 | chr2:16531943-16533601 FORWARD LENGTH=395	3e-76	[29.4.1.57] protein.postranslational modification.kinase.receptor like cytoplasmatic kinase VII
MI91780	AT2G40560.1	1.09508	1.80429	0.441104	0.726777	C2	| Symbols: | Protein kinase superfamily protein | chr2:16938705-16939616 REVERSE LENGTH=303	2e-31	[29.4] protein.postranslational modification
MI46648	AT2G40900.1	0.562996	0.934858	0.295539	0.490744	C2	| Symbols: | nodulin MtN21 /EamA-like transporter family protein | chr2:17063396-17065514 REVERSE LENGTH=394	1e-143	[33.99] development.unspecified
MI80745	AT2G41530.1	1.03577	1.85279	3.45749	6.18477	C6	| Symbols: ATSFGH, SFGH | S-formylglutathione hydrolase | chr2:17323656-17325430 REVERSE LENGTH=284	1e-121	[25] C1-metabolism
MI62198	AT2G41840.1	1.06932	1.20161	0.172758	0.194129	C2	| Symbols: | Ribosomal protein S5 family protein | chr2:17460016-17461398 REVERSE LENGTH=285	6e-31	[29.2.1.2.1.2] protein.synthesis.ribosomal protein.eukaryotic.40S subunit.S2
MI30092	AT2G42280.1	0.782369	0.648587	2.75298	2.28223	C6	| Symbols: | basic helix-loop-helix (bHLH) DNA-binding superfamily protein | chr2:17611428-17613163 REVERSE LENGTH=359	4e-25	[27.3.6] RNA.regulation of transcription.bHLH,Basic Helix-Loop-Helix family
MI90564	AT2G42600.1	0.679754	1.70613	0.258478	0.64876	C2	| Symbols: ATPPC2, PPC2 | phosphoenolpyruvate carboxylase 2 | chr2:17734541-17738679 REVERSE LENGTH=963	1e-151	[4.1.15] glycolysis.cytosolic branch.phospho-enol-pyruvate carboxylase (PEPC)
MI64472	AT2G43720.1	1.20214	1.6933	0.362887	0.51115	C2	| Symbols: | Eukaryotic protein of unknown function (DUF842) | chr2:18123293-18124299 FORWARD LENGTH=147	4e-53	[35.2.1001] not assigned.unknown
MI20183	AT2G43970.2	0.803638	1.73849	0.317107	0.685991	C2	| Symbols: | RNA-binding protein | chr2:18205535-18208031 REVERSE LENGTH=529	6e-20	[35.1.1023] not assigned.no ontology
MI82746	AT2G44040.1	0.682464	1.55344	0.316219	0.719788	C4	| Symbols: | Dihydrodipicolinate reductase, bacterial/plant | chr2:18221985-18223998 REVERSE LENGTH=347	3e-40	[13.1.3.5.2] amino acid metabolism.synthesis.aspartate family.lysine.dihydrodipicolinate reductase
MI5911	AT2G44200.1	0.785919	0.782125	0.307324	0.30584	C1	| Symbols: | CBF1-interacting co-repressor CIR, N-terminal;Pre-mRNA splicing factor | chr2:18276302-18278240 FORWARD LENGTH=493	8e-71	[35.2.1001] not assigned.unknown
MI40320	AT2G45430.1	0.652796	0.797076	2.42884	2.96566	C6	| Symbols: AHL22 | AT-hook motif nuclear-localized protein 22 | chr2:18727848-18728801 FORWARD LENGTH=317	1e-106	[28.99] DNA.unspecified
MI23880	AT2G45600.1	0.699455	0.595085	0.45971	0.391114	C1	| Symbols: | alpha/beta-Hydrolases superfamily protein | chr2:18789799-18790788 FORWARD LENGTH=329	1e-104	[35.2.1001] not assigned.unknown
MI39154	AT2G45620.1	0.953137	0.512643	0.481598	0.259026	C1	| Symbols: | Nucleotidyltransferase family protein | chr2:18792943-18795750 FORWARD LENGTH=764	3e-94	[27.1] RNA.processing
MI39208	AT2G46250.1	0.925467	1.95392	4.34417	9.17174	C6	| Symbols: | myosin heavy chain-related | chr2:18991386-18993201 FORWARD LENGTH=468	1e-26	[31.1] cell.organisation
MI35434	AT2G46520.1	1.49668	1.67501	5.12534	5.73603	C6	| Symbols: | cellular apoptosis susceptibility protein, putative / importin-alpha re-exporter, putative | chr2:19096867-19099785 FORWARD LENGTH=972	4e-65	[29.3.1] protein.targeting.nucleus
MI38841	AT2G47210.1	1.99266	1.56618	4.05167	3.1845	C6	| Symbols: | myb-like transcription factor family protein | chr2:19379039-19382204 FORWARD LENGTH=441	1e-116	[27.3.25] RNA.regulation of transcription.MYB domain transcription factor family
MI24897	AT2G47350.1	1.63579	1.6738	2.06135	2.10925	C6	| Symbols: | HIT zinc finger ;PAPA-1-like conserved region | chr2:19434588-19437045 FORWARD LENGTH=486	1e-52	[27.3.99] RNA.regulation of transcription.unclassified
MI59495	AT2G47790.1	1.90727	1.32662	3.43613	2.39002	C6	| Symbols: | Transducin/WD40 repeat-like superfamily protein | chr2:19571102-19572946 REVERSE LENGTH=392	1e-113	[27.3.67] RNA.regulation of transcription.putative transcription regulator
MI18363	AT2G48060.1	1.26199	0.637139	2.01745	1.01854	C5	| Symbols: | unknown protein; FUNCTIONS IN: molecular_function unknown; INVOLVED IN: biological_process unknown; LOCATED IN: endomembrane system; EXPRESSED IN: shoot, sperm cell; CONTAINS InterPro DOMAIN/s: Protein of unknown function DUF3595 (InterPro:IPR021999); Has 533 Blast hits to 341 proteins in 95 species: Archae - 2; Bacteria - 15; Metazoa - 318; Fungi - 0; Plants - 93; Viruses - 0; Other…	2e-95	[35.2.1001] not assigned.unknown
MI32013	AT3G01290.1	1.14868	0.523546	2.27671	1.03768	C5	| Symbols: | SPFH/Band 7/PHB domain-containing membrane-associated protein family | chr3:88252-89356 REVERSE LENGTH=285	1e-140	[35.1.1023] not assigned.no ontology
MI16654	AT3G01370.1	1.44924	1.84265	2.20224	2.80005	C6	| Symbols: ATCFM2, CFM2 | CRM family member 2 | chr3:139033-143477 FORWARD LENGTH=1011	4e-41	[35.2.1001] not assigned.unknown
MI58675	AT3G01400.1	0.866293	1.57845	0.409749	0.746594	C2	| Symbols: | ARM repeat superfamily protein | chr3:151920-152987 FORWARD LENGTH=355	7e-66	[35.1.3] not assigned.no ontology.armadillo/beta-catenin repeat family protein
MI81156	AT3G01640.1	1.01582	1.02784	0.483192	0.488911	C1	| Symbols: ATGLCAK, GLCAK | glucuronokinase G | chr3:239418-241198 FORWARD LENGTH=362	0	[10.1.30.3] cell wall.precursor synthesis.sugar kinases.glucuronic acid kinase
MI74062	AT3G01740.1	1.06322	1.05041	0.303487	0.299832	C1	| Symbols: | Mitochondrial ribosomal protein L37 | chr3:268118-268498 FORWARD LENGTH=126	5e-42	[29.2.1.1.2.2.37] protein.synthesis.ribosomal protein.prokaryotic.mitochondrion.50S subunit.L37
MI72370	AT3G02110.1	0.680454	1.01705	0.309939	0.463256	C2	| Symbols: scpl25 | serine carboxypeptidase-like 25 | chr3:370902-373637 REVERSE LENGTH=473	0	[29.5.5] protein.degradation.serine protease
MI14630	AT3G02230.1	0.99443	1.65725	0.316156	0.526885	C2	| Symbols: RGP1, ATRGP1 | reversibly glycosylated polypeptide 1 | chr3:415463-417304 FORWARD LENGTH=357	0	[10.5.5] cell wall.cell wall proteins.RGP
MI76324	AT3G02690.1	0.688583	1.21919	0.328756	0.582088	C2	| Symbols: | nodulin MtN21 /EamA-like transporter family protein | chr3:579627-581448 FORWARD LENGTH=417	1e-172	[35.1.1023] not assigned.no ontology
MI12722	AT3G02730.1	0.9009	1.30828	0.393154	0.570935	C2	| Symbols: TRXF1, ATF1 | thioredoxin F-type 1 | chr3:588570-589591 REVERSE LENGTH=178	8e-25	[21.1] redox.thioredoxin
MI85960	AT3G03305.1	0.747738	0.655697	6.10757	5.35577	C6	| Symbols: | Calcineurin-like metallo-phosphoesterase superfamily protein | chr3:775504-778271 REVERSE LENGTH=743	2e-97	[26.27] misc.calcineurin-like phosphoesterase family protein
MI87343	AT3G03380.1	1.0842	1.80437	0.440926	0.733805	C2	| Symbols: DegP7 | DegP protease 7 | chr3:799720-808319 FORWARD LENGTH=1097	1e-71	[29.5.5] protein.degradation.serine protease
MI5321	AT3G03960.1	1.51005	1.87501	0.458484	0.569293	C2	| Symbols: | TCP-1/cpn60 chaperonin family protein | chr3:1024432-1027604 FORWARD LENGTH=549	1e-178	[29.6] protein.folding
MI63272	AT3G04880.1	1.68355	1.00516	4.49465	2.68353	C6	| Symbols: DRT102 | DNA-damage-repair/toleration protein (DRT102) | chr3:1346431-1347363 REVERSE LENGTH=310	1e-149	[28.2] DNA.repair
MI44510	AT3G05330.1	0.774162	1.65332	0.340733	0.72768	C2	| Symbols: ATN, ATTAN | cyclin family | chr3:1519162-1521159 REVERSE LENGTH=444	3e-41	[31.3] cell.cycle
MI46391	AT3G05560.3	1.42205	1.49246	0.36776	0.38597	C1	| Symbols: | Ribosomal L22e protein family | chr3:1614641-1615204 FORWARD LENGTH=124	3e-45	[29.2.1.2.2.22] protein.synthesis.ribosomal protein.eukaryotic.60S subunit.L22
MI56330	AT3G06040.3	1.59	1.09196	2.78155	1.91028	C6	| Symbols: | Ribosomal protein L12/ ATP-dependent Clp protease adaptor protein ClpS family protein | chr3:1824516-1825076 REVERSE LENGTH=186	1e-35	[29.2.1.1.1.2.12] protein.synthesis.ribosomal protein.prokaryotic.chloroplast.50S subunit.L12
MI46189	AT3G06410.1	0.755748	1.46418	0.465468	0.901794	C4	| Symbols: | Zinc finger C-x8-C-x5-C-x3-H type family protein | chr3:1947471-1949528 REVERSE LENGTH=462	3e-35	[27.3.99] RNA.regulation of transcription.unclassified
MI6845	AT3G07230.1	0.685573	1.18686	0.280818	0.486149	C2	| Symbols: | wound-responsive protein-related | chr3:2299920-2300183 FORWARD LENGTH=46	5e-09	[20.2.4] stress.abiotic.touch/wounding
MI80317	AT3G07640.1	0.81023	0.557022	0.443107	0.304629	C1	| Symbols: | unknown protein; Has 27 Blast hits to 27 proteins in 10 species: Archae - 0; Bacteria - 0; Metazoa - 0; Fungi - 0; Plants - 27; Viruses - 0; Other Eukaryotes - 0 (source: NCBI BLink). | chr3:2438171-2439661 FORWARD LENGTH=241	1e-107	[35.2.1001] not assigned.unknown
MI72195	AT3G07910.1	1.46799	1.06625	0.408628	0.296799	C1	| Symbols: | FUNCTIONS IN: molecular_function unknown; INVOLVED IN: biological_process unknown; LOCATED IN: endomembrane system; EXPRESSED IN: 24 plant structures; EXPRESSED DURING: 15 growth stages; CONTAINS InterPro DOMAIN/s: Reactive oxygen species modulator 1 (InterPro:IPR018450); Has 192 Blast hits to 192 proteins in 80 species: Archae - 0; Bacteria - 0; Metazoa - 139; Fungi - 6; Plants - 39…	3e-16	[35.2.1001] not assigned.unknown
MI56634	AT3G08640.1	0.663148	0.540407	12.6654	10.3211	C6	| Symbols: | Protein of unknown function (DUF3411) | chr3:2622992-2624005 FORWARD LENGTH=337	8e-71	[35.1.1023] not assigned.no ontology
MI53279	AT3G08690.2	0.743606	1.0883	0.151442	0.221643	C2	| Symbols: UBC11 | ubiquitin-conjugating enzyme 11 | chr3:2641487-2642489 FORWARD LENGTH=148	2e-84	[29.5.11.3] protein.degradation.ubiquitin.E2
MI29396	AT3G09700.1	1.52041	1.72625	3.42495	3.88863	C6	| Symbols: | Chaperone DnaJ-domain superfamily protein | chr3:2975094-2976139 REVERSE LENGTH=112	4e-41	[20.2.1] stress.abiotic.heat
MI50954	AT3G10050.1	0.61838	0.587058	6.79847	6.45412	C6	| Symbols: OMR1 | L-O-methylthreonine resistant 1 | chr3:3099164-3101741 REVERSE LENGTH=592	2e-37	[13.1.4.5.1] amino acid metabolism.synthesis.branched chain group.isoleucine specific.threonine ammonia-lyase
MI56138	AT3G10340.1	0.822148	0.744283	0.457113	0.41382	C1	| Symbols: PAL4 | phenylalanine ammonia-lyase 4 | chr3:3204260-3207809 FORWARD LENGTH=707	4e-76	[16.2.1.1] secondary metabolism.phenylpropanoids.lignin biosynthesis.PAL
MI89976	AT3G10405.1	0.975716	1.56823	0.307151	0.49367	C2	| Symbols: | unknown protein; FUNCTIONS IN: molecular_function unknown; INVOLVED IN: pollen development; LOCATED IN: chloroplast; Has 44 Blast hits to 44 proteins in 20 species: Archae - 0; Bacteria - 4; Metazoa - 0; Fungi - 0; Plants - 39; Viruses - 0; Other Eukaryotes - 1 (source: NCBI BLink). | chr3:3233978-3235118 REVERSE LENGTH=212	2e-73	[35.2.1001] not assigned.unknown
MI93848	AT3G10860.1	0.869655	1.21622	0.432291	0.604562	C2	| Symbols: | Cytochrome b-c1 complex, subunit 8 protein | chr3:3399815-3400514 FORWARD LENGTH=72	3e-28	[9.5] mitochondrial electron transport / ATP synthesis.cytochrome c reductase
MI50590	AT3G11430.1	0.780067	1.77339	0.322222	0.732535	C2	| Symbols: ATGPAT5, GPAT5 | glycerol-3-phosphate acyltransferase 5 | chr3:3595911-3597678 FORWARD LENGTH=502	2e-11	[11.3] lipid metabolism.Phospholipid synthesis
MI38199	AT3G13360.1	0.570638	0.547541	0.498771	0.478583	C1	| Symbols: WIP3 | WPP domain interacting protein 3 | chr3:4338472-4339982 REVERSE LENGTH=459	4e-18	[35.2.1001] not assigned.unknown
MI43541	AT3G13490.1	1.22417	1.70209	5.26703	7.3233	C6	| Symbols: OVA5, ATKRS-2 | Lysyl-tRNA synthetase, class II | chr3:4395984-4399302 REVERSE LENGTH=602	1e-09	[29.1.6] protein.aa activation.lysine-tRNA ligase
MI53926	AT3G14330.1	1.22992	0.846032	2.34305	1.61172	C6	| Symbols: | Tetratricopeptide repeat (TPR)-like superfamily protein | chr3:4779688-4782451 REVERSE LENGTH=710	4e-68	[35.1.5] not assigned.no ontology.pentatricopeptide (PPR) repeat-containing protein
MI19436	AT3G14400.1	0.751905	1.9067	0.404787	1.02647	C4	| Symbols: UBP25 | ubiquitin-specific protease 25 | chr3:4811953-4815210 REVERSE LENGTH=661	6e-14	[29.5.11.5] protein.degradation.ubiquitin.ubiquitin protease
MI50427	AT3G16100.1	1.60342	1.28169	3.17147	2.53511	C6	| Symbols: ATRABG3C, ATRAB7D, RABG3c | RAB GTPase homolog G3C | chr3:5459270-5460556 FORWARD LENGTH=206	4e-14	[30.5] signalling.G-proteins
MI9581	AT3G16190.1	0.768911	1.59775	0.303632	0.630929	C2	| Symbols: | Isochorismatase family protein | chr3:5489883-5491195 REVERSE LENGTH=196	1e-89	[18.13] Co-factor and vitamine metabolism.isochorismatase
MI12418	AT3G16500.1	1.97624	1.60253	5.96688	4.83853	C6	| Symbols: PAP1, IAA26 | phytochrome-associated protein 1 | chr3:5612801-5614208 REVERSE LENGTH=269	5e-78	[27.3.40] RNA.regulation of transcription.Aux/IAA family
MI90343	AT3G17810.1	0.542745	0.601482	0.427462	0.473723	C2	| Symbols: PYD1 | pyrimidine 1 | chr3:6094279-6096289 FORWARD LENGTH=426	0	[23.2.1.3] nucleotide metabolism.degradation.pyrimidine.dihydrouracil dehydrogenase
MI23134	AT3G18990.1	0.63399	1.08196	0.494301	0.843569	C4	| Symbols: VRN1, REM39 | AP2/B3-like transcriptional factor family protein | chr3:6549077-6551568 REVERSE LENGTH=341	2e-31	[27.3.41] RNA.regulation of transcription.B3 transcription factor family
MI83537	AT3G19740.1	0.763604	1.12332	0.414159	0.609258	C2	| Symbols: | P-loop containing nucleoside triphosphate hydrolases superfamily protein | chr3:6855944-6862930 REVERSE LENGTH=993	7e-71	[29.5.9] protein.degradation.AAA type
MI80244	AT3G20000.1	1.65226	1.03653	21.4017	13.4262	C6	| Symbols: TOM40 | translocase of the outer mitochondrial membrane 40 | chr3:6967685-6970247 FORWARD LENGTH=309	6e-60	[29.3.2] protein.targeting.mitochondria
MI74466	AT3G20210.1	0.911579	0.551216	3.03818	1.83714	C6	| Symbols: DELTA-VPE, DELTAVPE | delta vacuolar processing enzyme | chr3:7052482-7054525 FORWARD LENGTH=466	4e-58	[29.5] protein.degradation
MI31370	AT3G21070.1	0.621993	0.881111	0.463314	0.656326	C4	| Symbols: NADK1, ATNADK-1 | NAD kinase 1 | chr3:7380434-7383874 REVERSE LENGTH=530	2e-71	[18.1008] Co-factor and vitamine metabolism
MI48603	AT3G21230.1	1.56101	0.666001	3.42539	1.46143	C5	| Symbols: 4CL5 | 4-coumarate:CoA ligase 5 | chr3:7448231-7451947 REVERSE LENGTH=570	5e-70	[16.2.1.3] secondary metabolism.phenylpropanoids.lignin biosynthesis.4CL
MI34945	AT3G21250.2	0.515031	0.61587	0.481915	0.57627	C4	| Symbols: MRP6, ABCC8 | multidrug resistance-associated protein 6 | chr3:7457668-7463261 REVERSE LENGTH=1464	1e-22	[34.16] transport.ABC transporters and multidrug resistance systems
MI33370	AT3G21750.1	0.872196	1.31748	0.495896	0.749068	C2	| Symbols: UGT71B1 | UDP-glucosyl transferase 71B1 | chr3:7664565-7665986 FORWARD LENGTH=473	2e-63	[26.2] misc.UDP glucosyl and glucoronyl transferases
MI7333	AT3G22820.1	0.833912	1.45459	0.439693	0.766956	C2	| Symbols: | allergen-related | chr3:8073451-8074061 REVERSE LENGTH=107	3e-38	[20.2.99] stress.abiotic.unspecified
MI27841	AT3G22880.1	1.38746	1.71118	0.421059	0.5193	C2	| Symbols: ATDMC1, DMC1, ARLIM15 | DNA repair (Rad51) family protein | chr3:8097948-8100740 REVERSE LENGTH=344	1e-178	[31.2] cell.division
MI48731	AT3G23950.1	1.0111	0.82426	2.10367	1.71494	C6	| Symbols: | F-box family protein | chr3:8652908-8654164 REVERSE LENGTH=418	1e-58	[29.5.11.4.3.2] protein.degradation.ubiquitin.E3.SCF.FBOX
MI79992	AT3G26370.1	0.695922	0.915586	0.433935	0.570904	C2	| Symbols: | O-fucosyltransferase family protein | chr3:9656886-9659741 FORWARD LENGTH=557	6e-81	[17.2.3] hormone metabolism.auxin.induced-regulated-responsive-activated
MI89097	AT3G26380.1	0.648369	0.564614	8.60407	7.49262	C6	| Symbols: | Melibiase family protein | chr3:9660140-9663145 FORWARD LENGTH=647	0	[3.8.2] minor CHO metabolism.galactose.alpha-galactosidases
MI31131	AT3G26700.1	0.595303	1.44713	0.375905	0.913789	C4	| Symbols: | Protein kinase superfamily protein | chr3:9810669-9812356 FORWARD LENGTH=380	2e-20	[29.4.1.59] protein.postranslational modification.kinase.receptor like cytoplasmatic kinase IX
MI25484	AT3G27785.1	0.914536	0.664113	2.83026	2.05526	C6	| Symbols: MYB118, ATMYB118, PGA37 | myb domain protein 118 | chr3:10288767-10290712 REVERSE LENGTH=437	1e-100	[27.3.25] RNA.regulation of transcription.MYB domain transcription factor family
MI27189	AT3G28007.1	0.87286	1.25975	0.48262	0.696537	C2	| Symbols: SWEET4, AtSWEET4 | Nodulin MtN3 family protein | chr3:10408243-10409633 REVERSE LENGTH=251	7e-10	[33.99] development.unspecified
MI22347	AT3G29030.1	1.574	1.08259	2.51857	1.73226	C6	| Symbols: ATEXPA5, ATEXP5, ATHEXP ALPHA 1.4, EXP5, EXPA5 | expansin A5 | chr3:11011538-11013068 REVERSE LENGTH=255	1e-103	[10.7] cell wall.modification
MI63533	AT3G29060.1	0.721512	0.507698	2.81993	1.98427	C6	| Symbols: | EXS (ERD1/XPR1/SYG1) family protein | chr3:11044990-11048465 REVERSE LENGTH=800	1e-107	[34.7] transport.phosphate
MI9051	AT3G29152.1	1.53134	0.919497	12.1483	7.29446	C6	| Symbols: | Bifunctional inhibitor/lipid-transfer protein/seed storage 2S albumin superfamily protein | chr3:11114112-11114426 REVERSE LENGTH=104	2e-15	[26.21] misc.protease inhibitor/seed storage/lipid transfer protein (LTP) family protein
MI54126	AT3G29390.1	1.41879	1.70459	3.10478	3.7302	C6	| Symbols: RIK | RS2-interacting KH protein | chr3:11289675-11294524 FORWARD LENGTH=578	3e-13	[35.1.41] not assigned.no ontology.hydroxyproline rich proteins
MI32114	AT3G44020.1	0.586884	1.27953	0.33634	0.733289	C4	| Symbols: | thylakoid lumenal P17.1 protein | chr3:15801382-15802561 FORWARD LENGTH=159	1e-53	[35.1.1023] not assigned.no ontology
MI25944	AT3G44890.1	0.571622	1.33245	0.179796	0.419104	C2	| Symbols: RPL9 | ribosomal protein L9 | chr3:16386505-16387963 FORWARD LENGTH=197	2e-73	[29.2.1.1.1.2.9] protein.synthesis.ribosomal protein.prokaryotic.chloroplast.50S subunit.L9
MI85859	AT3G45890.1	1.04548	0.590059	2.35147	1.32714	C6	| Symbols: RUS1 | Protein of unknown function, DUF647 | chr3:16871697-16874100 FORWARD LENGTH=608	8e-37	[35.2.1001] not assigned.unknown
MI43047	AT3G46780.1	0.580106	0.609635	6.81222	7.15898	C6	| Symbols: PTAC16 | plastid transcriptionally active 16 | chr3:17228766-17231021 FORWARD LENGTH=510	9e-84	[27.2] RNA.transcription
MI14349	AT3G48500.2	0.572261	1.44673	0.208422	0.52691	C2	| Symbols: PDE312, PTAC10 | Nucleic acid-binding, OB-fold-like protein | chr3:17962209-17965408 FORWARD LENGTH=697	1e-101	[35.2.1001] not assigned.unknown
MI85726	AT3G48610.1	0.539866	1.00533	0.307163	0.571995	C4	| Symbols: NPC6 | non-specific phospholipase C6 | chr3:18011653-18013959 REVERSE LENGTH=520	7e-79	[11.9.3.5] lipid metabolism.lipid degradation.lysophospholipases.phosphoinositide phospholipase C
MI70301	AT3G48890.1	0.860146	1.88017	0.396769	0.867288	C2	| Symbols: ATMP2, ATMAPR3, MSBP2, MAPR3 | membrane-associated progesterone binding protein 3 | chr3:18129669-18131353 FORWARD LENGTH=233	7e-79	[21.2] redox.ascorbate and glutathione
MI81779	AT3G49645.1	0.929802	1.36159	0.418453	0.612778	C2	| Symbols: | unknown protein; FUNCTIONS IN: molecular_function unknown; INVOLVED IN: biological_process unknown; LOCATED IN: cellular_component unknown; Has 30201 Blast hits to 17322 proteins in 780 species: Archae - 12; Bacteria - 1396; Metazoa - 17338; Fungi - 3422; Plants - 5037; Viruses - 0; Other Eukaryotes - 2996 (source: NCBI BLink). | chr3:18403129-18404427 REVERSE LENGTH=220	1e-54	[12.4] N-metabolism.misc
MI9427	AT3G50240.1	0.535974	0.661794	8.0101	9.89047	C6	| Symbols: KICP-02 | ATP binding microtubule motor family protein | chr3:18623380-18628784 REVERSE LENGTH=1051	1e-15	[31.1] cell.organisation
MI87344	AT3G50410.1	0.660351	0.812465	2.47183	3.04122	C6	| Symbols: OBP1 | OBF binding protein 1 | chr3:18709872-18710633 FORWARD LENGTH=253	9e-49	[27.3.8] RNA.regulation of transcription.C2C2(Zn) DOF zinc finger family
MI26301	AT3G51010.1	0.932972	1.22662	0.260518	0.342516	C2	| Symbols: | unknown protein; FUNCTIONS IN: molecular_function unknown; INVOLVED IN: biological_process unknown; LOCATED IN: mitochondrion, plastid; EXPRESSED IN: 22 plant structures; EXPRESSED DURING: 13 growth stages; Has 24 Blast hits to 24 proteins in 9 species: Archae - 0; Bacteria - 0; Metazoa - 0; Fungi - 0; Plants - 24; Viruses - 0; Other Eukaryotes - 0 (source: NCBI BLink). | chr3:189468…	1e-64	[35.2.1001] not assigned.unknown
MI90893	AT3G51160.1	0.656312	0.979865	3.21162	4.7949	C6	| Symbols: MUR1, MUR_1, GMD2 | NAD(P)-binding Rossmann-fold superfamily protein | chr3:19007232-19008353 REVERSE LENGTH=373	2e-92	[10.1.7] cell wall.precursor synthesis.GMD
MI56439	AT3G51430.1	0.774134	1.56111	2.9171	5.88258	C6	| Symbols: YLS2, SSL5 | Calcium-dependent phosphotriesterase superfamily protein | chr3:19086548-19087909 FORWARD LENGTH=371	1e-124	[16.4.1.1007] secondary metabolism.N misc.alkaloid-like
MI50249	AT3G51600.1	1.80135	1.25437	2.24495	1.56327	C5	| Symbols: LTP5 | lipid transfer protein 5 | chr3:19138661-19139124 REVERSE LENGTH=118	6e-53	[11.6] lipid metabolism.lipid transfer proteins etc
MI37869	AT3G51840.1	0.625474	0.558874	3.52967	3.15383	C6	| Symbols: ACX4, ATSCX, ATG6 | acyl-CoA oxidase 4 | chr3:19225653-19229008 REVERSE LENGTH=436	3e-08	[11.9.4.2] lipid metabolism.lipid degradation.beta-oxidation.acyl CoA DH
MI77325	AT3G52030.2	0.782353	1.78483	0.436873	0.996665	C4	| Symbols: | F-box family protein with WD40/YVTN repeat doamin | chr3:19301872-19304227 FORWARD LENGTH=433	2e-63	[29.5.11.4.3.2] protein.degradation.ubiquitin.E3.SCF.FBOX
MI14570	AT3G52150.2	1.07103	0.869811	0.316824	0.257302	C1	| Symbols: | RNA-binding (RRM/RBD/RNP motifs) family protein | chr3:19342074-19343090 FORWARD LENGTH=253	3e-78	[27.3.99] RNA.regulation of transcription.unclassified
MI79035	AT3G52740.1	0.614868	0.560889	2.0068	1.83063	C6	| Symbols: | unknown protein; BEST Arabidopsis thaliana protein match is: unknown protein (TAIR:AT3G44450.1); Has 65 Blast hits to 65 proteins in 13 species: Archae - 0; Bacteria - 0; Metazoa - 0; Fungi - 0; Plants - 65; Viruses - 0; Other Eukaryotes - 0 (source: NCBI BLink). | chr3:19546446-19546868 REVERSE LENGTH=140	3e-37	[35.2.1001] not assigned.unknown
MI40024	AT3G53000.1	0.703704	0.544984	2.46566	1.90953	C6	| Symbols: AtPP2-A15, PP2-A15 | phloem protein 2-A15 | chr3:19654278-19655801 FORWARD LENGTH=300	1e-115	[31.1] cell.organisation
MI25679	AT3G53020.1	1.36137	1.8625	0.305722	0.418259	C2	| Symbols: STV1, RPL24B, RPL24 | Ribosomal protein L24e family protein | chr3:19660749-19661912 REVERSE LENGTH=163	7e-57	[29.2.1.2.2.24] protein.synthesis.ribosomal protein.eukaryotic.60S subunit.L24
MI22551	AT3G53410.1	1.05099	0.636301	2.8814	1.74449	C6	| Symbols: | RING/U-box superfamily protein | chr3:19801175-19802274 REVERSE LENGTH=299	3e-83	[29.5.11.4.2] protein.degradation.ubiquitin.E3.RING
MI14304	AT3G53460.3	0.61562	1.36318	0.382981	0.848042	C4	| Symbols: CP29 | chloroplast RNA-binding protein 29 | chr3:19819738-19821423 REVERSE LENGTH=342	3e-61	[27.4] RNA.RNA binding
MI83539	AT3G53510.1	0.551459	1.84875	0.277086	0.928924	C4	| Symbols: | ABC-2 type transporter family protein | chr3:19837302-19839521 REVERSE LENGTH=739	3e-97	[34.16] transport.ABC transporters and multidrug resistance systems
MI78993	AT3G53670.2	0.727546	0.644712	0.414734	0.367515	C1	| Symbols: | unknown protein; FUNCTIONS IN: molecular_function unknown; INVOLVED IN: biological_process unknown; LOCATED IN: cellular_component unknown; EXPRESSED IN: sperm cell, male gametophyte, pollen tube; EXPRESSED DURING: L mature pollen stage, M germinated pollen stage; BEST Arabidopsis thaliana protein match is: unknown protein (TAIR:AT2G37480.1). | chr3:19891104-19892214 FORWARD LENGTH=2…	1e-43	[35.2.1001] not assigned.unknown
MI20094	AT3G53800.1	0.770121	1.26592	0.149183	0.245225	C2	| Symbols: Fes1B | Fes1B | chr3:19930942-19932719 FORWARD LENGTH=363	0	[35.1.3] not assigned.no ontology.armadillo/beta-catenin repeat family protein
MI62052	AT3G53900.2	1.19428	0.726728	2.83452	1.72483	C6	| Symbols: UPP, PYRR | uracil phosphoribosyltransferase | chr3:19956914-19959006 REVERSE LENGTH=296	5e-11	[23.3.1.3] nucleotide metabolism.salvage.phosphoribosyltransferases.upp
MI86601	AT3G54050.2	0.710737	1.82862	0.221056	0.568743	C2	| Symbols: HCEF1 | high cyclic electron flow 1 | chr3:20016951-20018527 FORWARD LENGTH=417	0	[1.3.7] PS.calvin cycle.FBPase
MI12016	AT3G54170.1	1.78338	1.69707	0.426053	0.405433	C1	| Symbols: ATFIP37, FIP37 | FKBP12 interacting protein 37 | chr3:20056848-20059396 FORWARD LENGTH=330	2e-27	[31.1] cell.organisation
MI71934	AT3G54220.1	0.546445	0.569747	11.1699	11.6463	C6	| Symbols: SCR, SGR1 | GRAS family transcription factor | chr3:20070550-20072625 FORWARD LENGTH=653	1e-74	[33.99] development.unspecified
MI49781	AT3G54290.1	1.38839	0.655397	2.15398	1.0168	C5	| Symbols: | FUNCTIONS IN: molecular_function unknown; INVOLVED IN: N-terminal protein myristoylation; LOCATED IN: chloroplast; EXPRESSED IN: 23 plant structures; EXPRESSED DURING: 13 growth stages; CONTAINS InterPro DOMAIN/s: Haemerythrin/HHE cation-binding motif (InterPro:IPR012312); Has 59 Blast hits to 59 proteins in 14 species: Archae - 0; Bacteria - 2; Metazoa - 0; Fungi - 0; Plants - 56; V…	1e-144	[35.2.1001] not assigned.unknown
MI21972	AT3G54910.3	0.62517	0.504355	2.02052	1.63005	C6	| Symbols: | RNI-like superfamily protein | chr3:20342967-20344277 REVERSE LENGTH=373	7e-18	[35.2.1001] not assigned.unknown
MI56455	AT3G56480.1	0.606009	0.595009	0.463867	0.455447	C1	| Symbols: | myosin heavy chain-related | chr3:20936480-20938986 REVERSE LENGTH=490	1e-112	[31.1] cell.organisation
MI19149	AT3G56590.2	1.56438	0.925523	4.74049	2.80458	C6	| Symbols: | hydroxyproline-rich glycoprotein family protein | chr3:20965105-20967784 FORWARD LENGTH=489	3e-43	[35.1.41] not assigned.no ontology.hydroxyproline rich proteins
MI83678	AT3G56810.1	0.615776	0.500487	0.397844	0.323358	C1	| Symbols: | unknown protein; FUNCTIONS IN: molecular_function unknown; INVOLVED IN: biological_process unknown; LOCATED IN: chloroplast; EXPRESSED IN: 22 plant structures; EXPRESSED DURING: 13 growth stages; Has 14 Blast hits to 14 proteins in 7 species: Archae - 0; Bacteria - 0; Metazoa - 0; Fungi - 0; Plants - 14; Viruses - 0; Other Eukaryotes - 0 (source: NCBI BLink). | chr3:21036927-21038927…	2e-27	[35.2.1001] not assigned.unknown
MI89962	AT3G57120.1	0.577008	0.50929	0.406485	0.35878	C1	| Symbols: | Protein kinase superfamily protein | chr3:21139099-21140469 FORWARD LENGTH=456	6e-13	[29.4] protein.postranslational modification
MI53583	AT3G58110.2	1.17017	1.60139	0.480651	0.657779	C2	| Symbols: | unknown protein; FUNCTIONS IN: molecular_function unknown; INVOLVED IN: biological_process unknown; LOCATED IN: cellular_component unknown; BEST Arabidopsis thaliana protein match is: unknown protein (TAIR:AT2G42370.1). | chr3:21516775-21519129 FORWARD LENGTH=754	1e-124	[35.2.1001] not assigned.unknown
MI82530	AT3G58460.1	0.844304	0.608238	3.65193	2.63086	C6	| Symbols: ATRBL15, RBL15 | RHOMBOID-like protein 15 | chr3:21623374-21626348 REVERSE LENGTH=403	1e-63	[29.5.11.3] protein.degradation.ubiquitin.E2
MI11389	AT3G58490.2	0.811915	1.73427	0.474687	1.01394	C4	| Symbols: | Phosphatidic acid phosphatase (PAP2) family protein | chr3:21633362-21635057 FORWARD LENGTH=346	1e-49	[11.8.1] lipid metabolism.'exotics' (steroids, squalene etc).sphingolipids
MI4057	AT3G58570.1	1.86227	0.89584	2.11647	1.01812	C5	| Symbols: | P-loop containing nucleoside triphosphate hydrolases superfamily protein | chr3:21657099-21660352 FORWARD LENGTH=646	1e-149	[27.1.2] RNA.processing.RNA helicase
MI4306	AT3G58640.2	0.888986	1.78372	0.387872	0.77825	C2	| Symbols: | Mitogen activated protein kinase kinase kinase-related | chr3:21687153-21692675 REVERSE LENGTH=809	9e-59	[29.4] protein.postranslational modification
MI22020	AT3G59360.2	1.81268	1.71152	2.78482	2.62941	C6	| Symbols: UTR6, ATUTR6 | UDP-galactose transporter 6 | chr3:21935826-21939642 REVERSE LENGTH=405	2e-20	[34.2] transport.sugars
MI5287	AT3G60320.1	0.820408	1.35557	0.429784	0.710137	C2	| Symbols: | Protein of unknown function (DUF630 and DUF632) | chr3:22292073-22295228 REVERSE LENGTH=796	0	[35.2.1001] not assigned.unknown
MI55285	AT3G60800.1	1.11151	0.677734	0.488716	0.29799	C1	| Symbols: | DHHC-type zinc finger family protein | chr3:22467486-22469273 REVERSE LENGTH=307	9e-32	[27.3.99] RNA.regulation of transcription.unclassified
MI17331	AT3G60820.3	1.52145	0.548903	2.10981	0.761168	C5	| Symbols: PBF1 | N-terminal nucleophile aminohydrolases (Ntn hydrolases) superfamily protein | chr3:22472038-22473809 REVERSE LENGTH=223	4e-65	[29.5.11.20] protein.degradation.ubiquitin.proteasom
MI75147	AT3G61080.1	0.746926	1.52494	0.360804	0.736626	C2	| Symbols: | Protein kinase superfamily protein | chr3:22607152-22608883 FORWARD LENGTH=326	1e-158	[35.1.1023] not assigned.no ontology
MI82491	AT3G61200.1	0.776589	1.31721	0.284928	0.483279	C2	| Symbols: | Thioesterase superfamily protein | chr3:22657599-22658350 REVERSE LENGTH=188	7e-51	[35.1.1023] not assigned.no ontology
MI10775	AT3G61480.1	1.44097	1.66445	0.402434	0.464848	C2	| Symbols: | Quinoprotein amine dehydrogenase, beta chain-like; RIC1-like guanyl-nucleotide exchange factor | chr3:22749984-22756476 FORWARD LENGTH=1080	3e-22	[35.2.1001] not assigned.unknown
MI93580	AT3G62590.1	0.511833	1.0787	0.379605	0.800025	C4	| Symbols: | alpha/beta-Hydrolases superfamily protein | chr3:23147973-23150169 REVERSE LENGTH=649	1e-57	[11.9.2.1] lipid metabolism.lipid degradation.lipases.triacylglycerol lipase
MI61778	AT3G62750.1	1.84981	1.6789	2.97668	2.70166	C6	| Symbols: BGLU8 | beta glucosidase 8 | chr3:23214375-23216900 FORWARD LENGTH=497	3e-54	[26.3] misc.gluco-, galacto- and mannosidases
MI79408	AT3G63010.1	1.03015	1.30013	0.481606	0.607823	C2	| Symbols: ATGID1B, GID1B | alpha/beta-Hydrolases superfamily protein | chr3:23289717-23290998 FORWARD LENGTH=358	1e-156	[17.6.2] hormone metabolism.gibberelin.signal transduction
MI89797	AT3G63300.1	1.06937	1.25223	0.293354	0.343517	C2	| Symbols: FKD1 | FORKED 1 | chr3:23385033-23387625 FORWARD LENGTH=498	9e-47	[35.2.1001] not assigned.unknown
MI63968	AT3G66652.2	0.555395	0.532053	3.01639	2.88962	C6	| Symbols: | fip1 motif-containing protein | chr3:2084030-2087556 FORWARD LENGTH=997	5e-20	[27.1.3.7] RNA.processing.3' end processing.Fip1
MI12737	AT3G66654.2	0.879808	1.51862	0.317543	0.548107	C2	| Symbols: | Cyclophilin-like peptidyl-prolyl cis-trans isomerase family protein | chr3:2088694-2090297 FORWARD LENGTH=236	1e-106	[31.3.1] cell.cycle.peptidylprolyl isomerase
MI78644	AT4G00350.1	1.53689	0.815301	2.19271	1.1632	C5	| Symbols: | MATE efflux family protein | chr4:151978-153988 FORWARD LENGTH=542	1e-172	[34.99] transport.misc
MI54705	AT4G00660.1	0.785935	1.42636	0.461514	0.837585	C4	| Symbols: RH8, ATRH8 | RNAhelicase-like 8 | chr4:274638-277438 FORWARD LENGTH=505	0	[28.1] DNA.synthesis/chromatin structure
MI14383	AT4G00880.1	0.769423	0.617784	0.286586	0.230105	C1	| Symbols: | SAUR-like auxin-responsive protein family | chr4:366692-367060 REVERSE LENGTH=122	1e-44	[17.2.3] hormone metabolism.auxin.induced-regulated-responsive-activated
MI6084	AT4G00930.1	1.73779	0.993732	2.8702	1.64128	C5	| Symbols: CIP4.1 | COP1-interacting protein 4.1 | chr4:396558-400734 FORWARD LENGTH=1133	3e-07	[33.99] development.unspecified
MI6561	AT4G00950.1	1.53427	1.31265	2.3713	2.02878	C6	| Symbols: MEE47 | Protein of unknown function (DUF688) | chr4:405984-407087 REVERSE LENGTH=291	1e-85	[27.3.8] RNA.regulation of transcription.C2C2(Zn) DOF zinc finger family
MI7849	AT4G01090.1	1.14208	1.21594	0.368882	0.392738	C1	| Symbols: | Protein of unknown function (DUF3133) | chr4:470834-473248 REVERSE LENGTH=714	2e-19	[30.5] signalling.G-proteins
MI84357	AT4G02150.1	0.735431	1.02435	0.483813	0.673883	C2	| Symbols: MOS6, ATIMPALPHA3, IMPA-3 | ARM repeat superfamily protein | chr4:950884-953602 REVERSE LENGTH=531	0	[29.3.1] protein.targeting.nucleus
MI3577	AT4G02640.2	0.914878	1.282	0.309992	0.434383	C2	| Symbols: BZO2H1 | bZIP transcription factor family protein | chr4:1154031-1156085 FORWARD LENGTH=417	2e-80	[27.3.35] RNA.regulation of transcription.bZIP transcription factor family
MI67769	AT4G04540.1	0.697806	1.54961	0.367876	0.816936	C4	| Symbols: CRK39 | cysteine-rich RLK (RECEPTOR-like protein kinase) 39 | chr4:2259580-2262138 FORWARD LENGTH=659	1e-99	[30.2.17] signalling.receptor kinases.DUF 26
MI13803	AT4G04690.1	1.2194	1.61773	0.0969553	0.128628	C2	| Symbols: | F-box and associated interaction domains-containing protein | chr4:2373999-2375135 REVERSE LENGTH=378	5e-06	[29.5.11.4.3.2] protein.degradation.ubiquitin.E3.SCF.FBOX
MI79574	AT4G04860.1	0.57652	1.04807	0.390616	0.710113	C4	| Symbols: DER2.2 | DERLIN-2.2 | chr4:2460135-2461378 FORWARD LENGTH=244	1e-127	[29.5] protein.degradation
MI44654	AT4G08240.1	0.960034	1.78414	0.418565	0.777866	C2	| Symbols: | unknown protein; Has 30201 Blast hits to 17322 proteins in 780 species: Archae - 12; Bacteria - 1396; Metazoa - 17338; Fungi - 3422; Plants - 5037; Viruses - 0; Other Eukaryotes - 2996 (source: NCBI BLink). | chr4:5194713-5195756 FORWARD LENGTH=136	2e-37	[35.2.1001] not assigned.unknown
MI82595	AT4G08960.1	0.833263	0.55572	0.49958	0.33318	C1	| Symbols: | phosphotyrosyl phosphatase activator (PTPA) family protein | chr4:5746326-5747994 FORWARD LENGTH=392	1e-62	[29.4] protein.postranslational modification
MI93836	AT4G09830.1	1.40362	0.62494	5.32453	2.37066	C6	| Symbols: | Uncharacterised conserved protein UCP009193 | chr4:6188866-6190591 FORWARD LENGTH=191	2e-23	[35.2.1001] not assigned.unknown
MI90421	AT4G10190.1	0.542119	0.674964	0.393065	0.489385	C2	| Symbols: | F-box and associated interaction domains-containing protein | chr4:6350928-6352031 FORWARD LENGTH=367	9e-56	[29.5.11.4.3.2] protein.degradation.ubiquitin.E3.SCF.FBOX
MI94677	AT4G10280.1	1.96219	1.37687	0.44228	0.310349	C1	| Symbols: | RmlC-like cupins superfamily protein | chr4:6375220-6375996 REVERSE LENGTH=140	1e-52	[35.2.1001] not assigned.unknown
MI55538	AT4G10920.2	0.75137	0.713224	0.390581	0.370752	C1	| Symbols: KELP | transcriptional coactivator p15 (PC4) family protein (KELP) | chr4:6697894-6699103 REVERSE LENGTH=165	6e-57	[27.3.50] RNA.regulation of transcription.General Transcription
MI17249	AT4G11480.1	0.822348	0.530784	3.42079	2.20795	C6	| Symbols: CRK32 | cysteine-rich RLK (RECEPTOR-like protein kinase) 32 | chr4:6971408-6973799 FORWARD LENGTH=656	9e-29	[30.2.17] signalling.receptor kinases.DUF 26
MI32518	AT4G11860.1	0.705005	1.21058	0.189079	0.324671	C2	| Symbols: | Protein of unknown function (DUF544) | chr4:7134237-7138361 REVERSE LENGTH=682	2e-74	[35.2.1001] not assigned.unknown
MI16505	AT4G12460.2	0.989902	0.593939	2.42283	1.45369	C6	| Symbols: ORP2B | OSBP(oxysterol binding protein)-related protein 2B | chr4:7394033-7396056 FORWARD LENGTH=365	1e-19	[31.4] cell.vesicle transport
MI29896	AT4G13200.1	1.24498	0.809855	0.361901	0.235415	C1	| Symbols: | unknown protein; FUNCTIONS IN: molecular_function unknown; INVOLVED IN: biological_process unknown; LOCATED IN: thylakoid, chloroplast thylakoid membrane, chloroplast, plastoglobule; EXPRESSED IN: 22 plant structures; EXPRESSED DURING: 13 growth stages; Has 97 Blast hits to 97 proteins in 46 species: Archae - 0; Bacteria - 65; Metazoa - 2; Fungi - 0; Plants - 28; Viruses - 0; Other E…	2e-22	[35.2.1001] not assigned.unknown
MI85879	AT4G13370.1	0.918918	1.39371	0.429722	0.651756	C2	| Symbols: | Plant protein of unknown function (DUF936) | chr4:7777916-7780334 REVERSE LENGTH=673	3e-89	[35.2.1001] not assigned.unknown
MI72655	AT4G14200.1	0.641911	1.56708	0.383577	0.936416	C4	| Symbols: | Pentatricopeptide repeat (PPR) superfamily protein | chr4:8185524-8188667 REVERSE LENGTH=784	4e-72	[35.2.1001] not assigned.unknown
MI71042	AT4G14455.1	0.918827	0.667802	0.4657	0.33847	C1	| Symbols: ATBET12, BET12, ATBS14B, BS14B | Target SNARE coiled-coil domain protein | chr4:8310482-8311938 FORWARD LENGTH=130	2e-56	[29.3.4.2] protein.targeting.secretory pathway.golgi
MI32000	AT4G14870.1	0.965691	0.721517	2.41412	1.80371	C6	| Symbols: SECE1 | secE/sec61-gamma protein transport protein | chr4:8517248-8517781 FORWARD LENGTH=177	3e-50	[35.2.1001] not assigned.unknown
MI72237	AT4G16195.1	0.802797	1.37391	0.440809	0.754404	C2	| Symbols: | Plant self-incompatibility protein S1 family | chr4:9173165-9173650 REVERSE LENGTH=161	2e-25	[35.1.1023] not assigned.no ontology
MI72935	AT4G16480.1	0.829989	1.14965	0.319972	0.443205	C2	| Symbols: ATINT4, INT4 | inositol transporter 4 | chr4:9291246-9293083 FORWARD LENGTH=582	3e-14	[34.2] transport.sugars
MI29697	AT4G16760.2	1.1969	1.37569	0.230007	0.264364	C2	| Symbols: ACX1 | acyl-CoA oxidase 1 | chr4:9424930-9428689 REVERSE LENGTH=651	0	[11.9.4.2] lipid metabolism.lipid degradation.beta-oxidation.acyl CoA DH
MI33046	AT4G17260.1	0.804275	0.56538	2.63025	1.84898	C6	| Symbols: | Lactate/malate dehydrogenase family protein | chr4:9674057-9675309 FORWARD LENGTH=353	2e-95	[5.1] fermentation.LDH
MI48626	AT4G17280.1	1.10198	0.895947	0.357027	0.290275	C1	| Symbols: | Auxin-responsive family protein | chr4:9678887-9680277 REVERSE LENGTH=402	1e-164	[17.2.3] hormone metabolism.auxin.induced-regulated-responsive-activated
MI49695	AT4G18060.1	1.52076	1.12904	2.3172	1.72034	C6	| Symbols: | SH3 domain-containing protein | chr4:10027668-10029662 REVERSE LENGTH=351	3e-92	[35.1.1023] not assigned.no ontology
MI6339	AT4G18630.1	1.79495	1.43023	2.33356	1.8594	C6	| Symbols: | Protein of unknown function (DUF688) | chr4:10257178-10258734 FORWARD LENGTH=479	5e-79	[35.2.1001] not assigned.unknown
MI57535	AT4G19006.1	1.03398	1.81685	0.273439	0.48047	C2	| Symbols: | Proteasome component (PCI) domain protein | chr4:10409349-10411347 REVERSE LENGTH=386	0	[29.5.11.20] protein.degradation.ubiquitin.proteasom
MI18153	AT4G19460.1	1.01196	0.506481	2.30702	1.15465	C6	| Symbols: | UDP-Glycosyltransferase superfamily protein | chr4:10610422-10611972 REVERSE LENGTH=516	0	[35.1.1023] not assigned.no ontology
MI88554	AT4G19860.1	0.845606	1.14776	0.240546	0.326497	C2	| Symbols: | alpha/beta-Hydrolases superfamily protein | chr4:10777655-10780260 REVERSE LENGTH=535	2e-94	[11.8.10] lipid metabolism.'exotics' (steroids, squalene etc).phosphatidylcholinesterol O-acyltransferase
MI64328	AT4G20030.1	1.08418	1.15172	0.129146	0.137191	C1	| Symbols: | RNA-binding (RRM/RBD/RNP motifs) family protein | chr4:10846362-10847246 FORWARD LENGTH=152	1e-69	[27.4] RNA.RNA binding
MI8654	AT4G20150.1	1.17359	0.542047	3.14843	1.45416	C6	| Symbols: | unknown protein; FUNCTIONS IN: molecular_function unknown; INVOLVED IN: biological_process unknown; LOCATED IN: mitochondrion, plasma membrane, mitochondrial respiratory chain complex I, respiratory chain complex I; EXPRESSED IN: 24 plant structures; EXPRESSED DURING: 15 growth stages; Has 30201 Blast hits to 17322 proteins in 780 species: Archae - 12; Bacteria - 1396; Metazoa - 1733…	1e-33	[35.2.1001] not assigned.unknown
MI67206	AT4G20280.1	1.26514	1.4017	0.488162	0.540854	C2	| Symbols: TAF11 | TBP-associated factor 11 | chr4:10953792-10954664 FORWARD LENGTH=210	2e-16	[27.2] RNA.transcription
MI69989	AT4G20830.2	0.981266	1.4274	0.205166	0.298445	C2	| Symbols: | FAD-binding Berberine family protein | chr4:11155486-11157108 FORWARD LENGTH=540	1e-101	[26.8] misc.nitrilases, *nitrile lyases, berberine bridge enzymes, reticuline oxidases, troponine reductases
MI34461	AT4G20870.1	0.530295	1.54171	0.310181	0.90178	C4	| Symbols: FAH2, ATFAH2 | fatty acid hydroxylase 2 | chr4:11174620-11175878 REVERSE LENGTH=237	1e-139	[11.2.2] lipid metabolism.FA desaturation.a hydroxylase
MI91469	AT4G20960.1	0.622077	1.50377	0.393142	0.950359	C4	| Symbols: | Cytidine/deoxycytidylate deaminase family protein | chr4:11212077-11213530 FORWARD LENGTH=426	5e-40	[23.5.3] nucleotide metabolism.deoxynucleotide metabolism.cytosine deaminase
MI10381	AT4G21540.1	1.52613	0.722062	0.413354	0.195571	C1	| Symbols: SPHK1 | sphingosine kinase 1 | chr4:11459609-11462356 FORWARD LENGTH=485	1e-150	[11.8.1] lipid metabolism.'exotics' (steroids, squalene etc).sphingolipids
MI35858	AT4G21680.1	1.12701	0.56982	3.61704	1.82879	C6	| Symbols: NRT1.8 | NITRATE TRANSPORTER 1.8 | chr4:11517540-11519576 REVERSE LENGTH=589	1e-114	[34.13] transport.peptides and oligopeptides
MI90073	AT4G23290.2	0.590226	1.16945	0.456615	0.904719	C4	| Symbols: CRK21 | cysteine-rich RLK (RECEPTOR-like protein kinase) 21 | chr4:12177910-12180810 REVERSE LENGTH=690	3e-45	[30.2.17] signalling.receptor kinases.DUF 26
MI70271	AT4G23820.1	0.956098	1.59264	0.475156	0.791501	C2	| Symbols: | Pectin lyase-like superfamily protein | chr4:12397217-12400050 REVERSE LENGTH=444	1e-34	[10.6.3] cell wall.degradation.pectate lyases and polygalacturonases
MI23269	AT4G24620.1	0.794756	1.36107	0.317008	0.542898	C2	| Symbols: PGI1, PGI | phosphoglucose isomerase 1 | chr4:12708972-12712610 REVERSE LENGTH=613	1e-103	[4.2.3] glycolysis.plastid branch.glucose-6-phosphate isomerase
MI35577	AT4G24690.1	0.613563	1.88933	4.89355	15.0686	C6	| Symbols: | ubiquitin-associated (UBA)/TS-N domain-containing protein / octicosapeptide/Phox/Bemp1 (PB1) domain-containing protein | chr4:12741191-12744202 FORWARD LENGTH=704	2e-63	[29.5.11] protein.degradation.ubiquitin
MI46429	AT4G25180.1	0.666014	1.27553	0.436613	0.836192	C4	| Symbols: | RNA polymerase III RPC4 | chr4:12911746-12913907 REVERSE LENGTH=311	3e-28	[27.3.50] RNA.regulation of transcription.General Transcription
MI8599	AT4G25240.1	0.620224	1.05133	0.298859	0.50659	C2	| Symbols: SKS1 | SKU5 similar 1 | chr4:12930539-12933563 FORWARD LENGTH=589	2e-90	[26.7] misc.oxidases - copper, flavone etc
MI19008	AT4G27070.1	1.89466	1.56779	3.28287	2.71651	C6	| Symbols: TSB2 | tryptophan synthase beta-subunit 2 | chr4:13586564-13588619 FORWARD LENGTH=475	1e-71	[13.1.6.5.5] amino acid metabolism.synthesis.aromatic aa.tryptophan.tryptophan synthase
MI15313	AT4G27130.1	1.12291	0.694973	0.498873	0.308753	C1	| Symbols: | Translation initiation factor SUI1 family protein | chr4:13604814-13605525 REVERSE LENGTH=113	6e-57	[29.2.3] protein.synthesis.initiation
MI71303	AT4G27240.1	0.791753	0.633456	3.00017	2.40033	C6	| Symbols: | zinc finger (C2H2 type) family protein | chr4:13640160-13641640 FORWARD LENGTH=431	2e-90	[27.3.11] RNA.regulation of transcription.C2H2 zinc finger family
MI70598	AT4G28300.2	0.532073	1.33794	0.371599	0.934419	C4	| Symbols: | Protein of unknown function (DUF1421) | chr4:14015414-14016823 FORWARD LENGTH=438	1e-29	[10.5.4] cell wall.cell wall proteins.HRGP
MI15474	AT4G28410.1	0.708483	0.936052	0.26933	0.355841	C2	| Symbols: | Tyrosine transaminase family protein | chr4:14052391-14054846 FORWARD LENGTH=447	6e-46	[13.2.6.2] amino acid metabolism.degradation.aromatic aa.tyrosine
MI6755	AT4G28660.1	0.77799	0.852838	0.328628	0.360244	C2	| Symbols: PSB28 | photosystem II reaction center PSB28 protein | chr4:14150008-14150933 FORWARD LENGTH=183	1e-86	[1.1.1.2] PS.lightreaction.photosystem II.PSII polypeptide subunits
MI61392	AT4G29210.1	0.75205	1.89986	0.488267	1.23348	C4	| Symbols: GGT3, GGT4 | gamma-glutamyl transpeptidase 4 | chr4:14400990-14403319 FORWARD LENGTH=637	6e-49	[21.2.2] redox.ascorbate and glutathione.glutathione
MI61377	AT4G29340.1	1.38125	0.899918	0.476122	0.310206	C1	| Symbols: PRF4 | profilin 4 | chr4:14447718-14448467 FORWARD LENGTH=134	2e-63	[31.1] cell.organisation
MI54508	AT4G29900.1	0.685747	1.92827	0.491763	1.3828	C4	| Symbols: ACA10, CIF1, ATACA10 | autoinhibited Ca(2+)-ATPase 10 | chr4:14611225-14618775 REVERSE LENGTH=1069	1e-31	[30.3] signalling.calcium
MI16726	AT4G30520.1	1.82377	1.82215	3.07378	3.07106	C6	| Symbols: | Leucine-rich repeat protein kinase family protein | chr4:14908193-14911040 REVERSE LENGTH=648	1e-165	[30.2.2] signalling.receptor kinases.leucine rich repeat II
MI87669	AT4G30870.1	0.51761	0.87138	4.56166	7.67941	C6	| Symbols: ATMUS81, MUS81 | Restriction endonuclease, type II-like superfamily protein | chr4:15028586-15032461 FORWARD LENGTH=659	1e-89	[28.1] DNA.synthesis/chromatin structure
MI43242	AT4G31985.1	0.889299	1.92588	0.342816	0.74241	C2	| Symbols: | Ribosomal protein L39 family protein | chr4:15469931-15470366 FORWARD LENGTH=51	2e-25	[29.2.1.2.2.39] protein.synthesis.ribosomal protein.eukaryotic.60S subunit.L39
MI64065	AT4G32130.1	0.910043	1.37832	0.229093	0.346976	C2	| Symbols: | Protein of unknown function (DUF2012) | chr4:15520345-15522477 REVERSE LENGTH=202	4e-74	[35.2.1001] not assigned.unknown
MI56936	AT4G32285.2	0.931109	1.63154	0.435075	0.762364	C2	| Symbols: | ENTH/ANTH/VHS superfamily protein | chr4:15586003-15587910 FORWARD LENGTH=635	0	[35.1.21] not assigned.no ontology.epsin N-terminal homology (ENTH) domain-containing protein
MI26473	AT4G32500.1	0.878259	1.77707	0.412906	0.835475	C2	| Symbols: AKT5, KT5 | K+ transporter 5 | chr4:15681122-15685214 FORWARD LENGTH=880	2e-11	[34.15] transport.potassium
MI61210	AT4G32605.1	0.851161	0.928108	0.292767	0.319234	C2	| Symbols: | Mitochondrial glycoprotein family protein | chr4:15726429-15727864 REVERSE LENGTH=227	8e-29	[35.1.1023] not assigned.no ontology
MI46222	AT4G33380.2	1.15382	1.63406	2.27658	3.22412	C6	| Symbols: | unknown protein; LOCATED IN: cellular_component unknown; EXPRESSED IN: pollen tube. | chr4:16072064-16074605 FORWARD LENGTH=326	2e-90	[35.2.1001] not assigned.unknown
MI18641	AT4G33740.3	0.815634	1.98825	0.292828	0.713819	C2	| Symbols: | unknown protein; FUNCTIONS IN: molecular_function unknown; INVOLVED IN: biological_process unknown; LOCATED IN: cellular_component unknown; BEST Arabidopsis thaliana protein match is: unknown protein (TAIR:AT4G37820.1); Has 138092 Blast hits to 73110 proteins in 2951 species: Archae - 732; Bacteria - 17903; Metazoa - 48520; Fungi - 16808; Plants - 7078; Viruses - 1044; Other Eukaryot…	3e-30	[35.2.1001] not assigned.unknown
MI20600	AT4G34135.2	0.726856	1.92831	3.68131	9.76634	C6	| Symbols: UGT73B2 | UDP-glucosyltransferase 73B2 | chr4:16346009-16347016 REVERSE LENGTH=335	3e-92	[16.8.4.2] secondary metabolism.flavonoids.flavonols.flavonol 3-O-glycosyltransferase
MI58256	AT4G34460.4	0.609764	1.77824	0.151597	0.4421	C2	| Symbols: AGB1, ELK4, ATAGB1 | GTP binding protein beta 1 | chr4:16477393-16479266 REVERSE LENGTH=372	3e-84	[30.5] signalling.G-proteins
MI90536	AT4G34500.1	0.590125	0.544387	2.90581	2.6806	C6	| Symbols: | Protein kinase superfamily protein | chr4:16488005-16490792 REVERSE LENGTH=437	1e-72	[29.4.1.55] protein.postranslational modification.kinase.receptor like cytoplasmatic kinase V
MI37624	AT4G35905.1	0.989636	1.39887	0.419116	0.592429	C2	| Symbols: | unknown protein; CONTAINS InterPro DOMAIN/s: Protein of unknown function DUF343 (InterPro:IPR005651); Has 30201 Blast hits to 17322 proteins in 780 species: Archae - 12; Bacteria - 1396; Metazoa - 17338; Fungi - 3422; Plants - 5037; Viruses - 0; Other Eukaryotes - 2996 (source: NCBI BLink). | chr4:17007284-17008067 REVERSE LENGTH=77	6e-35	[35.2.1001] not assigned.unknown
MI26973	AT4G35950.1	0.635539	1.68939	0.34159	0.908013	C4	| Symbols: ARAC6, RAC2, ATROP5, ATRAC6, ROP5, RAC6 | RAC-like 6 | chr4:17024051-17025514 REVERSE LENGTH=197	2e-97	[30.5] signalling.G-proteins
MI84081	AT4G36480.2	0.550187	0.781221	0.430921	0.611873	C4	| Symbols: ATLCB1, LCB1, EMB2779, FBR11 | long-chain base1 | chr4:17218598-17221124 FORWARD LENGTH=482	5e-31	[11.8.1] lipid metabolism.'exotics' (steroids, squalene etc).sphingolipids
MI84735	AT4G36730.1	1.69714	1.85066	2.41637	2.63495	C6	| Symbols: GBF1 | G-box binding factor 1 | chr4:17309850-17311752 REVERSE LENGTH=315	2e-82	[27.3.35] RNA.regulation of transcription.bZIP transcription factor family
MI56074	AT4G37520.2	0.638368	0.759245	3.35523	3.99055	C6	| Symbols: | Peroxidase superfamily protein | chr4:17631704-17633060 FORWARD LENGTH=326	3e-82	[26.12] misc.peroxidases
MI13165	AT4G37930.1	1.1265	1.63144	0.235726	0.341386	C2	| Symbols: SHM1, STM, SHMT1 | serine transhydroxymethyltransferase 1 | chr4:17831891-17834742 REVERSE LENGTH=517	0	[25.1] C1-metabolism.glycine hydroxymethyltransferase
MI77228	AT4G38210.1	0.572833	1.95667	0.228392	0.780137	C4	| Symbols: ATEXPA20, EXP20, ATEXP20, ATHEXP ALPHA 1.23, EXPA20 | expansin A20 | chr4:17922975-17923821 REVERSE LENGTH=256	5e-16	[10.7] cell wall.modification
MI86164	AT4G39200.2	1.02784	1.18654	0.470649	0.543318	C2	| Symbols: | Ribosomal protein S25 family protein | chr4:18257464-18258464 FORWARD LENGTH=107	7e-34	[29.2.1.2.1.25] protein.synthesis.ribosomal protein.eukaryotic.40S subunit.S25
MI15417	AT4G39660.1	1.54355	0.83189	16.4041	8.84093	C6	| Symbols: AGT2 | alanine:glyoxylate aminotransferase 2 | chr4:18406797-18409262 FORWARD LENGTH=476	0	[13.1.1.3.11] amino acid metabolism.synthesis.central amino acid metabolism.alanine.alanine-glyoxylate aminotransferase
MI64386	AT5G01010.2	0.83104	0.539644	4.98777	3.23886	C6	| Symbols: | EXPRESSED IN: 23 plant structures; EXPRESSED DURING: 14 growth stages; CONTAINS InterPro DOMAIN/s: GOLD (InterPro:IPR009038); Has 85 Blast hits to 85 proteins in 21 species: Archae - 0; Bacteria - 0; Metazoa - 20; Fungi - 0; Plants - 62; Viruses - 0; Other Eukaryotes - 3 (source: NCBI BLink). | chr5:1388-4924 REVERSE LENGTH=479	1e-109	[35.2.1001] not assigned.unknown
MI40564	AT5G01590.1	1.51086	0.915738	5.50191	3.33472	C6	| Symbols: | unknown protein; FUNCTIONS IN: molecular_function unknown; INVOLVED IN: biological_process unknown; LOCATED IN: chloroplast, chloroplast envelope; EXPRESSED IN: 22 plant structures; EXPRESSED DURING: 13 growth stages; Has 60 Blast hits to 59 proteins in 31 species: Archae - 0; Bacteria - 20; Metazoa - 1; Fungi - 2; Plants - 33; Viruses - 0; Other Eukaryotes - 4 (source: NCBI BLink). …	1e-133	[35.2.1001] not assigned.unknown
MI73461	AT5G01670.1	0.761994	0.575513	2.29805	1.73565	C6	| Symbols: | NAD(P)-linked oxidoreductase superfamily protein | chr5:252000-253856 FORWARD LENGTH=322	1e-164	[3.5] minor CHO metabolism.others
MI3409	AT5G02040.2	1.80564	1.94843	0.318581	0.343774	C1	| Symbols: PRA1.A1 | prenylated RAB acceptor 1.A1 | chr5:401163-402471 FORWARD LENGTH=209	3e-92	[30.5] signalling.G-proteins
MI1898	AT5G02120.1	0.674415	1.92044	0.24862	0.707961	C2	| Symbols: OHP | one helix protein | chr5:419144-419633 FORWARD LENGTH=110	2e-16	[1.1.1.2] PS.lightreaction.photosystem II.PSII polypeptide subunits
MI74601	AT5G02860.1	1.21273	0.591316	2.6984	1.31572	C6	| Symbols: | Pentatricopeptide repeat (PPR) superfamily protein | chr5:654102-656561 FORWARD LENGTH=819	6e-95	[35.1.5] not assigned.no ontology.pentatricopeptide (PPR) repeat-containing protein
MI41139	AT5G03000.1	0.944773	0.626132	4.30852	2.8554	C6	| Symbols: | Galactose oxidase/kelch repeat superfamily protein | chr5:703268-704437 FORWARD LENGTH=354	1e-20	[29.5.11.4.3.2] protein.degradation.ubiquitin.E3.SCF.FBOX
MI51380	AT5G03210.1	1.68754	0.59701	4.33229	1.53265	C5	| Symbols: | unknown protein; FUNCTIONS IN: molecular_function unknown; INVOLVED IN: biological_process unknown; LOCATED IN: endomembrane system; EXPRESSED IN: 11 plant structures; EXPRESSED DURING: 7 growth stages; Has 6 Blast hits to 6 proteins in 2 species: Archae - 0; Bacteria - 0; Metazoa - 0; Fungi - 0; Plants - 6; Viruses - 0; Other Eukaryotes - 0 (source: NCBI BLink). | chr5:763070-763258…	4e-11	[35.2.1001] not assigned.unknown
MI42132	AT5G03380.2	1.96943	1.32075	2.00478	1.34446	C5	| Symbols: | Heavy metal transport/detoxification superfamily protein | chr5:832400-834128 REVERSE LENGTH=365	3e-27	[34.12] transport.metal
MI52610	AT5G04350.1	0.575849	0.54572	9.67753	9.17119	C6	| Symbols: | Plant self-incompatibility protein S1 family | chr5:1220829-1221269 FORWARD LENGTH=146	8e-17	[35.1.1023] not assigned.no ontology
MI16156	AT5G05210.1	1.49204	1.07495	2.31184	1.66559	C6	| Symbols: | Surfeit locus protein 6 | chr5:1548198-1549534 FORWARD LENGTH=386	5e-37	[35.1.1023] not assigned.no ontology
MI8698	AT5G05600.1	0.914137	1.36985	0.392054	0.5875	C2	| Symbols: | 2-oxoglutarate (2OG) and Fe(II)-dependent oxygenase superfamily protein | chr5:1672266-1674602 FORWARD LENGTH=371	1e-133	[16.8.1.1001] secondary metabolism.flavonoids.anthocyanins
MI7275	AT5G06400.1	0.889883	0.58218	3.99195	2.61162	C6	| Symbols: | Pentatricopeptide repeat (PPR) superfamily protein | chr5:1955959-1959051 FORWARD LENGTH=1030	1e-110	[35.1.5] not assigned.no ontology.pentatricopeptide (PPR) repeat-containing protein
MI50457	AT5G06500.1	0.582952	1.95086	0.36566	1.22369	C4	| Symbols: AGL96 | AGAMOUS-like 96 | chr5:1982444-1983172 FORWARD LENGTH=242	5e-10	[27.3.24] RNA.regulation of transcription.MADS box transcription factor family
MI88490	AT5G06550.1	0.586794	0.983322	2.93167	4.91275	C6	| Symbols: | CONTAINS InterPro DOMAIN/s: Transcription factor jumonji/aspartyl beta-hydroxylase (InterPro:IPR003347), F-box domain, Skp2-like (InterPro:IPR022364), Transcription factor jumonji (InterPro:IPR013129); BEST Arabidopsis thaliana protein match is: transferases, transferring glycosyl groups (TAIR:AT1G78280.1); Has 1762 Blast hits to 1747 proteins in 292 species: Archae - 0; Bacteria - 2…	3e-87	[27.3.57] RNA.regulation of transcription.JUMONJI family
MI41943	AT5G06620.1	1.76912	0.918746	2.05406	1.06672	C5	| Symbols: ATXR4, SDG38 | SET domain protein 38 | chr5:2033780-2036143 FORWARD LENGTH=325	3e-80	[35.2.1001] not assigned.unknown
MI79429	AT5G07030.1	0.919232	0.616917	0.252024	0.169139	C1	| Symbols: | Eukaryotic aspartyl protease family protein | chr5:2183600-2185717 REVERSE LENGTH=455	4e-09	[27.3.67] RNA.regulation of transcription.putative transcription regulator
MI68480	AT5G08415.1	1.33387	1.16161	0.479425	0.417511	C1	| Symbols: | Radical SAM superfamily protein | chr5:2710983-2713101 REVERSE LENGTH=394	0	[18.11] Co-factor and vitamine metabolism.lipoic acid
MI64254	AT5G08420.1	1.73639	1.21152	2.63362	1.83753	C6	| Symbols: | RNA-binding KH domain-containing protein | chr5:2713555-2716064 FORWARD LENGTH=391	1e-135	[35.2.1001] not assigned.unknown
MI70444	AT5G08530.1	0.900947	1.35954	0.483333	0.729355	C2	| Symbols: CI51 | 51 kDa subunit of complex I | chr5:2759848-2761726 REVERSE LENGTH=486	7e-45	[9.1.2] mitochondrial electron transport / ATP synthesis.NADH-DH.localisation not clear
MI33494	AT5G09600.3	1.92152	1.91598	0.186562	0.186024	C1	| Symbols: SDH3-1 | succinate dehydrogenase 3-1 | chr5:2979220-2980527 FORWARD LENGTH=213	2e-80	[8.1.7] TCA / org transformation.TCA.succinate dehydrogenase
MI6528	AT5G09995.3	0.665122	1.46051	0.217388	0.477352	C2	| Symbols: | unknown protein; BEST Arabidopsis thaliana protein match is: unknown protein (TAIR:AT1G08530.1); Has 35333 Blast hits to 34131 proteins in 2444 species: Archae - 798; Bacteria - 22429; Metazoa - 974; Fungi - 991; Plants - 531; Viruses - 0; Other Eukaryotes - 9610 (source: NCBI BLink). | chr5:3125185-3126302 REVERSE LENGTH=256	5e-06	[35.2.1001] not assigned.unknown
[truncated: 2,901 more rows]
