# Supplementary material for: Microarray Expression Analysis of the Main Inflorescence in Brassica napus
Source: PLoS One. 2014 Jul 9;9(7):e102024. doi: 10.1371/journal.pone.0102024 (PMC4090195; doi:10.1371/journal.pone.0102024)
Supplement: Table S2 — A list of co-localized DEGs in the QTL intervals for NPMI. (XLSX) [file pone.0102024.s002.xlsx]

## Sheet: supplymentary file 2
ID	ATH ID	ZS11/73290	ZS11/High	Low/73290	Low/Hihg	Cluster	Mapped on Chrom.	Description	E value	Biological process
MI1011	AT1G21540.1	1.21398	0.41994	1.48715	0.514436	C5	A06	| Symbols: | AMP-dependent synthetase and ligase family protein | chr1:7548758-7550521 REVERSE LENGTH=550	2e-98	[11.1.8] lipid metabolism.FA synthesis and FA elongation.acyl coa ligase
MI11409	No BLASTX hits	1.35428	1.91828	2.46895	3.49717	C6	A06	No BLASTX hits
MI11435	AT3G47000.1	0.569152	2.13658	0.47904	1.7983	C3	A06	| Symbols: | Glycosyl hydrolase family protein | chr3:17313811-17316539 REVERSE LENGTH=608	4e-79	[10.6.1] cell wall.degradation.cellulases and beta -1,4-glucanases
MI12441	AT1G21790.1	1.87198	1.20224	1.0444	0.670744	C1	A06	| Symbols: | TRAM, LAG1 and CLN8 (TLC) lipid-sensing domain containing protein | chr1:7654357-7655691 FORWARD LENGTH=288	1e-145	[35.2.1001] not assigned.unknown
MI1566	AT3G47833.1	1.13327	2.07304	0.753925	1.37912	C4	A06	| Symbols: | unknown protein; BEST Arabidopsis thaliana protein match is: unknown protein (TAIR:AT5G62575.2); Has 42 Blast hits to 42 proteins in 12 species: Archae - 0; Bacteria - 0; Metazoa - 0; Fungi - 0; Plants - 42; Viruses - 0; Other Eukaryotes - 0 (source: NCBI BLink). | chr3:17648721-17649829 FORWARD LENGTH=93	1e-32	[35.2.1001] not assigned.unknown
MI15790	AT1G21480.1	1.27271	1.17649	0.269508	0.249133	C1	A06	| Symbols: | Exostosin family protein | chr1:7519116-7521426 REVERSE LENGTH=462	3e-69	[26.2] misc.UDP glucosyl and glucoronyl transferases
MI1796	AT5G13930.1	0.32329	0.402279	0.477527	0.594201	C6	A06	| Symbols: CHS, TT4, ATCHS | Chalcone and stilbene synthase family protein | chr5:4488762-4490035 FORWARD LENGTH=395	1e-38	[16.8.2.1] secondary metabolism.flavonoids.chalcones.naringenin-chalcone synthase
MI19085	AT1G21370.2	1.96607	2.26714	1.61931	1.86727	C2	A06	| Symbols: | unknown protein; CONTAINS InterPro DOMAIN/s: Protein of unknown function DUF218 (InterPro:IPR003848); Has 35333 Blast hits to 34131 proteins in 2444 species: Archae - 798; Bacteria - 22429; Metazoa - 974; Fungi - 991; Plants - 531; Viruses - 0; Other Eukaryotes - 9610 (source: NCBI BLink). | chr1:7484250-7485451 FORWARD LENGTH=342	2e-64	[35.2.1001] not assigned.unknown
MI22516	AT1G21690.4	0.764725	0.314555	0.462467	0.190227	C1	A06	| Symbols: EMB1968 | ATPase family associated with various cellular activities (AAA) | chr1:7615675-7618362 FORWARD LENGTH=332	5e-40	[28.1] DNA.synthesis/chromatin structure
MI25915	AT3G47910.2	0.714103	1.56024	0.237044	0.517915	C2	A06	| Symbols: | Ubiquitin carboxyl-terminal hydrolase-related protein | chr3:17674737-17681444 REVERSE LENGTH=1607	0	[35.1.1023] not assigned.no ontology
MI30093	No BLASTX hits	0.659095	0.579772	0.595161	0.523533	C1	A06	No BLASTX hits
MI38396	AT3G49100.1	1.56333	2.00582	0.823955	1.05717	C2	A06	| Symbols: | Signal recognition particle, SRP9/SRP14 subunit | chr3:18196944-18198298 FORWARD LENGTH=103	9e-54	[29.3.4.99] protein.targeting.secretory pathway.unspecified
MI39346	AT3G49390.2	0.650058	0.951343	0.389285	0.569709	C2	A06	| Symbols: CID10 | CTC-interacting domain 10 | chr3:18314901-18317658 REVERSE LENGTH=353	1e-128	[27.4] RNA.RNA binding
MI41233	AT3G46980.3	0.846423	0.872669	2.39825	2.47262	C6	A06	| Symbols: PHT4;3 | phosphate transporter 4;3 | chr3:17307294-17309899 REVERSE LENGTH=534	4e-32	[34.7] transport.phosphate
MI42030	AT3G49601.1	1.16538	2.34902	0.503369	1.01462	C2	A06	| Symbols: | FUNCTIONS IN: molecular_function unknown; INVOLVED IN: biological_process unknown; LOCATED IN: cellular_component unknown; CONTAINS InterPro DOMAIN/s: mRNA splicing factor, Cwf21 (InterPro:IPR013170); Has 30201 Blast hits to 17322 proteins in 780 species: Archae - 12; Bacteria - 1396; Metazoa - 17338; Fungi - 3422; Plants - 5037; Viruses - 0; Other Eukaryotes - 2996 (source: NCBI BLi…	2e-70	[35.2.1001] not assigned.unknown
MI46249	No BLASTX hits	0.909177	1.62891	0.904043	1.61971	C3	A06	No BLASTX hits
MI47175	AT1G21830.1	1.05593	1.76477	1.56251	2.61141	C3	A06	| Symbols: | unknown protein; CONTAINS InterPro DOMAIN/s: Protein of unknown function DUF740 (InterPro:IPR008004); BEST Arabidopsis thaliana protein match is: unknown protein (TAIR:AT1G44608.1); Has 49 Blast hits to 49 proteins in 12 species: Archae - 0; Bacteria - 0; Metazoa - 0; Fungi - 0; Plants - 49; Viruses - 0; Other Eukaryotes - 0 (source: NCBI BLink). | chr1:7661429-7662521 REVERSE LENGTH…	5e-15	[35.2.1001] not assigned.unknown
MI48149	AT3G48750.1	0.93588	0.784861	0.338184	0.283613	C1	A06	| Symbols: CDKA;1, CDC2AAT, CDK2, CDC2, CDC2A, CDKA1 | cell division control 2 | chr3:18072238-18074296 FORWARD LENGTH=294	1e-164
MI49533	AT3G46930.1	0.231362	0.57454	0.36427	0.904589	C3	A06	| Symbols: | Protein kinase superfamily protein | chr3:17286160-17288032 FORWARD LENGTH=475	4e-98	[29.4] protein.postranslational modification
MI52894	AT3G55440.1	0.715993	1.12558	0.504925	0.793771	C2	A06	| Symbols: ATCTIMC, TPI, CYTOTPI | triosephosphate isomerase | chr3:20553794-20556078 FORWARD LENGTH=254	5e-07
MI53917	AT5G66055.2	1.74405	1.25478	2.22061	1.59764	C5	A06	| Symbols: EMB2036, AKRP | ankyrin repeat protein | chr5:26417805-26419234 REVERSE LENGTH=359	5e-59	[31.1] cell.organisation
MI54444	AT4G16360.3	0.948329	1.82719	0.479989	0.924815	C2	A06	| Symbols: | 5'-AMP-activated protein kinase beta-2 subunit protein | chr4:9245571-9246833 FORWARD LENGTH=261	7e-34
MI57597	AT3G48760.1	1.22872	0.525545	0.417286	0.178481	C1	A06	| Symbols: | DHHC-type zinc finger family protein | chr3:18075902-18078084 FORWARD LENGTH=476	1e-64	[27.3.99] RNA.regulation of transcription.unclassified
MI63548	AT3G47833.1	0.864019	0.457628	0.363824	0.1927	C1	A06	| Symbols: | unknown protein; BEST Arabidopsis thaliana protein match is: unknown protein (TAIR:AT5G62575.2); Has 42 Blast hits to 42 proteins in 12 species: Archae - 0; Bacteria - 0; Metazoa - 0; Fungi - 0; Plants - 42; Viruses - 0; Other Eukaryotes - 0 (source: NCBI BLink). | chr3:17648721-17649829 FORWARD LENGTH=93	3e-27
MI64432	AT3G49560.1	1.56103	1.49731	3.11621	2.98901	C6	A06	| Symbols: | Mitochondrial import inner membrane translocase subunit Tim17/Tim22/Tim23 family protein | chr3:18370644-18371821 FORWARD LENGTH=261	1e-106
MI65354	AT5G43960.1	3.23061	4.49461	1.39746	1.94422	C2	A06	| Symbols: | Nuclear transport factor 2 (NTF2) family protein with RNA binding (RRM-RBD-RNP motifs) domain | chr5:17689154-17691653 REVERSE LENGTH=450	1e-108	[29.3.1] protein.targeting.nucleus
MI65442	AT1G21700.1	1.08029	0.585516	0.799647	0.433407	C1	A06	| Symbols: ATSWI3C, CHB4, SWI3C | SWITCH/sucrose nonfermenting 3C | chr1:7620156-7623978 REVERSE LENGTH=807	2e-76	[27.3.44] RNA.regulation of transcription.Chromatin Remodeling Factors
MI69330	AT5G44260.1	0.603727	0.490618	0.646464	0.525348	C5	A06	| Symbols: | Zinc finger C-x8-C-x5-C-x3-H type family protein | chr5:17829974-17831119 REVERSE LENGTH=381	2e-75	[27.3.12] RNA.regulation of transcription.C3H zinc finger family
MI70117	AT1G21760.1	1.63518	0.931497	7.00783	3.99209	C6	A06	| Symbols: ATFBP7, FBP7 | F-box protein 7 | chr1:7649324-7651613 FORWARD LENGTH=328	1e-64	[29.5.11.4.3.2] protein.degradation.ubiquitin.E3.SCF.FBOX
MI7084	AT5G63150.1	1.56033	1.36486	1.61939	1.41653	C5	A06	| Symbols: | unknown protein; FUNCTIONS IN: molecular_function unknown; INVOLVED IN: biological_process unknown; LOCATED IN: mitochondrion; EXPRESSED IN: 22 plant structures; EXPRESSED DURING: 13 growth stages; CONTAINS InterPro DOMAIN/s: Protein of unknown function DUF1713, mitochondria (InterPro:IPR013177); Has 30201 Blast hits to 17322 proteins in 780 species: Archae - 12; Bacteria - 1396; Met…	2e-15	[35.2.1001] not assigned.unknown
MI71519	No BLASTX hits	0.401449	0.277713	1.18235	0.817918	C6	A06	No BLASTX hits
MI72050	AT3G47690.1	1.24217	2.14997	0.396323	0.685962	C2	A06	| Symbols: ATEB1A, EB1A, ATEB1H2 | microtubule end binding protein EB1A | chr3:17581353-17583346 FORWARD LENGTH=276	2e-28	[31.1] cell.organisation
MI72069	AT3G48440.1	2.50452	2.32817	1.72062	1.59946	C1	A06	| Symbols: | Zinc finger C-x8-C-x5-C-x3-H type family protein | chr3:17941402-17943576 FORWARD LENGTH=448	1e-169
MI72155	AT1G21680.1	1.71192	1.49932	0.901972	0.789962	C1	A06	| Symbols: | DPP6 N-terminal domain-like protein | chr1:7613028-7615148 FORWARD LENGTH=706	0	[35.1.1023] not assigned.no ontology
MI73209	AT3G49730.1	0.906842	1.76757	0.580356	1.1312	C4	A06	| Symbols: | Tetratricopeptide repeat (TPR)-like superfamily protein | chr3:18445730-18447646 REVERSE LENGTH=638	3e-88	[35.1.5] not assigned.no ontology.pentatricopeptide (PPR) repeat-containing protein
MI73832	AT3G48420.1	0.527212	0.771239	0.855618	1.25165	C6	A06	| Symbols: | Haloacid dehalogenase-like hydrolase (HAD) superfamily protein | chr3:17929743-17931551 FORWARD LENGTH=319	1e-139	[35.1.1023] not assigned.no ontology
MI76420	AT1G21440.1	0.70199	0.607601	0.6832	0.591338	C5	A06	| Symbols: | Phosphoenolpyruvate carboxylase family protein | chr1:7502325-7504103 REVERSE LENGTH=336	3e-89	[35.1.1023] not assigned.no ontology
MI77422	AT3G47836.1	0.50374	0.186861	0.208545	0.0773595	C1	A06	| Symbols: | unknown protein; Has 1 Blast hits to 1 proteins in 1 species: Archae - 0; Bacteria - 0; Metazoa - 0; Fungi - 0; Plants - 1; Viruses - 0; Other Eukaryotes - 0 (source: NCBI BLink). | chr3:17650349-17651649 REVERSE LENGTH=64	2e-08	[35.2.1001] not assigned.unknown
MI80222	AT5G49650.1	0.0751489	0.442569	0.56038	3.3002	C3	A06	| Symbols: XK-2, XK2 | xylulose kinase-2 | chr5:20152898-20155574 FORWARD LENGTH=558	1e-116	[3.7] minor CHO metabolism.sugar kinases
MI81648	AT5G51280.1	0.593962	0.42064	0.954725	0.67613	C6	A06	| Symbols: | DEAD-box protein abstrakt, putative | chr5:20841456-20843645 FORWARD LENGTH=591	1e-34	[27.1.2] RNA.processing.RNA helicase
MI86098	No BLASTX hits	0.656952	0.335323	0.460108	0.234849	C1	A06	No BLASTX hits
MI87337	AT1G21720.1	0.558387	0.539191	0.430246	0.415455	C1	A06	| Symbols: PBC1 | proteasome beta subunit C1 | chr1:7626394-7628070 FORWARD LENGTH=204	1e-113	[29.5.11.20] protein.degradation.ubiquitin.proteasom
MI9230	AT3G48410.1	1.77745	1.17201	0.983395	0.64843	C1	A06	| Symbols: | alpha/beta-Hydrolases superfamily protein | chr3:17925786-17928100 REVERSE LENGTH=385	1e-90	[35.1.1023] not assigned.no ontology
MI93003	AT3G47833.1	0.451529	1.26568	0.267615	0.750154	C4	A06	| Symbols: | unknown protein; BEST Arabidopsis thaliana protein match is: unknown protein (TAIR:AT5G62575.2); Has 42 Blast hits to 42 proteins in 12 species: Archae - 0; Bacteria - 0; Metazoa - 0; Fungi - 0; Plants - 42; Viruses - 0; Other Eukaryotes - 0 (source: NCBI BLink). | chr3:17648721-17649829 FORWARD LENGTH=93	8e-28
MI93946	AT3G48380.2	0.947112	1.23257	1.3898	1.80868	C6	A06	| Symbols: | Peptidase C78, ubiquitin fold modifier-specific peptidase 1/ 2 | chr3:17916468-17920099 FORWARD LENGTH=640	2e-61	[35.2.1001] not assigned.unknown
MI11618	No BLASTX hits	2.16644	2.56488	0.6027	0.713546	C2	A09	No BLASTX hits
MI15430	AT1G43170.8	3.46746	1.1023	0.95134	0.30243	C1	A09	| Symbols: RP1 | ribosomal protein 1 | chr1:16266992-16268631 FORWARD LENGTH=389	3e-06	[29.2.1.2.2.3] protein.synthesis.ribosomal protein.eukaryotic.60S subunit.L3
MI24485	AT2G03420.1	0.547769	0.336574	0.692532	0.425522	C5	A09	| Symbols: | unknown protein; Has 38 Blast hits to 38 proteins in 17 species: Archae - 0; Bacteria - 0; Metazoa - 0; Fungi - 0; Plants - 38; Viruses - 0; Other Eukaryotes - 0 (source: NCBI BLink). | chr2:1035100-1035937 REVERSE LENGTH=170	3e-60	[35.2.1001] not assigned.unknown
MI27816	AT1G54920.3	1.29392	1.98726	1.01547	1.5596	C4	A09	| Symbols: | unknown protein; FUNCTIONS IN: molecular_function unknown; INVOLVED IN: biological_process unknown; EXPRESSED IN: 23 plant structures; EXPRESSED DURING: 15 growth stages. | chr1:20470916-20474898 FORWARD LENGTH=901	1e-69	[35.2.1001] not assigned.unknown
MI29919	AT2G22300.2	0.593736	0.288988	0.669215	0.325725	C5	A09	| Symbols: CAMTA3, SR1 | signal responsive 1 | chr2:9471599-9476472 FORWARD LENGTH=1032	1e-16	[27.3.39] RNA.regulation of transcription.AtSR Transcription Factor family
MI35110	No BLASTX hits	0.803669	0.907564	0.528005	0.596263	C2	A09	No BLASTX hits
MI352	AT1G59710.1	0.494386	0.799467	3.49417	5.6504	C6	A09	| Symbols: | Protein of unknown function (DUF569) | chr1:21938623-21939673 FORWARD LENGTH=300	4e-42	[35.2.1001] not assigned.unknown
MI38433	AT2G01690.2	1.07974	1.37318	0.190045	0.241694	C2	A09	| Symbols: | ARM repeat superfamily protein | chr2:309144-313499 REVERSE LENGTH=744	1e-106	[35.2.1001] not assigned.unknown
MI39950	AT1G57620.1	1.00998	2.97253	0.355466	1.04619	C2	A09	| Symbols: | emp24/gp25L/p24 family/GOLD family protein | chr1:21342863-21344581 FORWARD LENGTH=212	4e-94	[29.3.4] protein.targeting.secretory pathway
MI41622	AT3G44860.1	2.59323	0.494892	2.90949	0.555248	C5	A09	| Symbols: FAMT | farnesoic acid carboxyl-O-methyltransferase | chr3:16379689-16380939 FORWARD LENGTH=348	2e-44	[35.1.1023] not assigned.no ontology
MI4208	AT3G26040.1	1.50953	6.23789	0.509372	2.10489	C4	A09	| Symbols: | HXXXD-type acyl-transferase family protein | chr3:9519741-9521069 FORWARD LENGTH=442	4e-74	[35.1.1023] not assigned.no ontology
MI43714	AT5G42220.1	1.48735	2.44865	0.666389	1.09709	C2	A09	| Symbols: | Ubiquitin-like superfamily protein | chr5:16872962-16877455 FORWARD LENGTH=879	2e-58	[29.2.3] protein.synthesis.initiation
MI44722	No BLASTX hits	1.15778	2.37937	0.725465	1.49091	C4	A09	No BLASTX hits
MI49851	AT2G04030.2	2.22349	2.09283	4.47676	4.21369	C6	A09	| Symbols: CR88, Hsp88.1, AtHsp90.5 | Chaperone protein htpG family protein | chr2:1281983-1285909 FORWARD LENGTH=777	2e-37	[20.2.1] stress.abiotic.heat
MI51269	AT2G04030.1	2.37871	1.21556	1.47747	0.755013	C1	A09	| Symbols: CR88, EMB1956, HSP90.5, Hsp88.1, AtHsp90.5 | Chaperone protein htpG family protein | chr2:1281983-1285909 FORWARD LENGTH=780	1e-164
MI51914	AT3G25920.1	1.12	1.37882	0.474054	0.583605	C2	A09	| Symbols: RPL15 | ribosomal protein L15 | chr3:9491268-9492558 REVERSE LENGTH=277	3e-72	[29.2.1.1.1.2.15] protein.synthesis.ribosomal protein.prokaryotic.chloroplast.50S subunit.L15
MI62282	AT1G58120.1	0.55418	0.693822	0.348936	0.436861	C2	A09	| Symbols: | BEST Arabidopsis thaliana protein match is: methyltransferases (TAIR:AT5G01710.1); Has 93 Blast hits to 93 proteins in 15 species: Archae - 0; Bacteria - 0; Metazoa - 1; Fungi - 0; Plants - 92; Viruses - 0; Other Eukaryotes - 0 (source: NCBI BLink). | chr1:21520962-21522224 FORWARD LENGTH=420	8e-27	[35.2.1001] not assigned.unknown
MI68248	AT3G26090.1	0.449656	1.87844	1.56707	6.54642	C3	A09	| Symbols: RGS1, ATRGS1 | G-protein coupled receptors;GTPase activators | chr3:9532883-9535410 FORWARD LENGTH=459	2e-82	[35.2.1001] not assigned.unknown
MI71795	AT2G22500.1	0.70817	1.05636	1.19236	1.77861	C6	A09	| Symbols: UCP5, ATPUMP5, DIC1 | uncoupling protein 5 | chr2:9563531-9564472 REVERSE LENGTH=313	3e-99
MI72403	AT3G26090.1	0.660622	0.322918	1.1424	0.558416	C5	A09	| Symbols: RGS1, ATRGS1 | G-protein coupled receptors;GTPase activators | chr3:9532883-9535410 FORWARD LENGTH=459	3e-96
MI76649	AT3G26100.1	0.569597	0.692618	0.550847	0.669818	C3	A09	| Symbols: | Regulator of chromosome condensation (RCC1) family protein | chr3:9538458-9540149 FORWARD LENGTH=432	1e-102	[31.2] cell.division
MI77038	AT1G56340.2	1.58344	1.318	0.555359	0.462259	C1	A09	| Symbols: CRT1, CRT1a, AtCRT1a | calreticulin 1a | chr1:21090022-21092630 REVERSE LENGTH=424	1e-104	[30.3] signalling.calcium
MI78613	AT5G42420.1	0.526121	0.889397	0.676613	1.1438	C3	A09	| Symbols: | Nucleotide-sugar transporter family protein | chr5:16968819-16970225 FORWARD LENGTH=350	7e-95	[35.1.1023] not assigned.no ontology
MI82886	AT3G25680.1	1.0078	1.57681	0.588282	0.920432	C2	A09	| Symbols: | FUNCTIONS IN: molecular_function unknown; INVOLVED IN: biological_process unknown; LOCATED IN: chloroplast; EXPRESSED IN: 21 plant structures; EXPRESSED DURING: 13 growth stages; CONTAINS InterPro DOMAIN/s: S-layer homology domain (InterPro:IPR001119); BEST Arabidopsis thaliana protein match is: unknown protein (TAIR:AT5G23890.1); Has 2454 Blast hits to 2065 proteins in 355 species: …	3e-50	[35.2.1001] not assigned.unknown
MI84941	No BLASTX hits	4.35607	2.18899	2.27419	1.14281	C1	A09	No BLASTX hits
MI85188	AT1G56290.1	1.55125	1.17076	1.528	1.15321	C5	A09	| Symbols: | CwfJ-like family protein | chr1:21075939-21078608 FORWARD LENGTH=692	4e-88	[35.1.1023] not assigned.no ontology
MI86249	AT3G25800.1	0.259054	1.57024	0.208056	1.26112	C3	A09	| Symbols: PDF1, PR 65, PP2AA2 | protein phosphatase 2A subunit A2 | chr3:9422822-9425783 REVERSE LENGTH=587	3e-48	[29.4] protein.postranslational modification
MI87394	AT2G02470.2	0.751892	0.506623	1.93988	1.30709	C6	A09	| Symbols: AL6 | alfin-like 6 | chr2:652837-654621 FORWARD LENGTH=247	1e-105	[27.3.2] RNA.regulation of transcription.Alfin-like
MI90760	AT2G23840.1	1.13157	1.89353	0.470229	0.786861	C2	A09	| Symbols: | HNH endonuclease | chr2:10153982-10155600 REVERSE LENGTH=284	1e-130	[28.1] DNA.synthesis/chromatin structure
MI9355	No BLASTX hits	0.133538	0.612488	0.192709	0.883883	C3	A09	No BLASTX hits
